# Supplementary material for: Diaqua­bis(2,5-di-4-pyridyl-1,3,4-thia­diazole-κN 2)bis­(thio­cyanato-κN)copper(II) dihydrate
Source: Acta Crystallogr Sect E Struct Rep Online. 2008 Apr 10;64(Pt 5):m630. doi: 10.1107/S1600536808008854 (PMC2961085; doi:10.1107/S1600536808008854)
Supplement: Supplementary file 1 [file e-64-0m630-sup1.cif]

##############################################################################
###                                                                        ###
###        Electronic paper (Acta Crystallographica Section E)             ###
###                                                                        ###
##############################################################################
#                                                                            #
# This CIF contains the data in a paper accepted for publication in Acta     #
# Crystallographica Section E. It conforms to the requirements of Notes      #
# for Authors for Section E, and has been peer reviewed under the auspices   #
# of the IUCr Commission on Journals.                                        #
#                                                                            #
# Full details of the Crystallographic Information File format               #
# are given in the paper "The Crystallographic Information File (CIF):       #
# a New Standard Archive File for Crystallography" by S. R. Hall, F. H.      #
# Allen and I. D. Brown [Acta Cryst. (1991), A47, 655-685].                  #
#                                                                            #
# The current version of the core CIF dictionary is obtainable from          #
# ftp://ftp.iucr.org/pub/cif_core.dic. The current version number is 2.4.    #
#                                                                            #
# Software is freely available for graphical display of the structure(s) in  #
# this CIF.  For information consult the CIF home page http://www.iucr.org/  #
# cif/home.html                                                              #
#                                                                            #
# This file may be used for bona fide research purposes within the           #
# scientific community so long as proper attribution is given to the journal # 
# article from which it was obtained.                                        #
#                                                                            #
##############################################################################
                                             
data_I
_audit_creation_method     SHELXL-97
_chemical_name_systematic
;
Diaquabis(2,5-di-4-pyridyl-1,3,4-thiadiazole-\kN^5^)bis(thiocyanato-
\kN)copper(II) dihydrate
;
_chemical_name_common     ?
_chemical_formula_moiety     'C26 H20 Cu N10 O2 S4, 2(H2 O)'
_chemical_formula_sum     'C26 H24 Cu N10 O4 S4'
_chemical_formula_iupac     '[Cu (N C S)2 (C12 H8 N4 S)2 (H2 O)2], 2H2 O'
_chemical_formula_weight     732.33
_chemical_melting_point     ?
_symmetry_cell_setting     triclinic
_symmetry_space_group_name_H-M     ' P -1'
_symmetry_space_group_name_Hall     '-P 1'
loop_
    _symmetry_equiv_pos_as_xyz
    'x, y, z'
    '-x, -y, -z'
_cell_length_a     7.0555(11)
_cell_length_b     8.3034(13)
_cell_length_c     14.849(2)
_cell_angle_alpha     104.629(2)
_cell_angle_beta     93.067(2)
_cell_angle_gamma     112.228(2)
_cell_volume     768.3(2)
_cell_formula_units_Z     1
_cell_measurement_reflns_used     2692
_cell_measurement_theta_min     1.44
_cell_measurement_theta_max     25.10
_cell_measurement_temperature     298(2)
_exptl_crystal_description     block
_exptl_crystal_colour     blue
_exptl_crystal_size_max     0.28
_exptl_crystal_size_mid     0.24
_exptl_crystal_size_min     0.19
_exptl_crystal_density_diffrn     1.583
_exptl_crystal_density_meas     ?
_exptl_crystal_density_method     'not measured'
_exptl_crystal_F_000     375
_exptl_absorpt_coefficient_mu     1.034
_exptl_absorpt_correction_type     multi-scan
_exptl_absorpt_process_details     '(SADABS; Sheldrick, 2004)'
_exptl_absorpt_correction_T_min     0.7605
_exptl_absorpt_correction_T_max     0.8277
_exptl_special_details
;
;
_diffrn_ambient_temperature     298(2)
_diffrn_radiation_type     MoK\a
_diffrn_radiation_wavelength     0.71073
_diffrn_radiation_source     'fine-focus sealed tube'
_diffrn_radiation_monochromator     graphite
_diffrn_measurement_device_type     'Bruker APEXII area-detector'
_diffrn_measurement_method     '\f and \w'
_diffrn_detector_area_resol_mean     ?
_diffrn_reflns_number     3905
_diffrn_reflns_av_R_equivalents     0.0276
_diffrn_reflns_av_sigmaI/netI     0.0648
_diffrn_reflns_theta_min     1.44
_diffrn_reflns_theta_max     25.10
_diffrn_reflns_theta_full     25.10
_diffrn_measured_fraction_theta_max     0.984
_diffrn_measured_fraction_theta_full     0.984
_diffrn_reflns_limit_h_min     -8
_diffrn_reflns_limit_h_max     5
_diffrn_reflns_limit_k_min     -9
_diffrn_reflns_limit_k_max     9
_diffrn_reflns_limit_l_min     -17
_diffrn_reflns_limit_l_max     17
_diffrn_standards_number     0
_diffrn_standards_interval_count     0
_diffrn_standards_interval_time     0
_diffrn_standards_decay_%     ?
_refine_special_details
;
Refinement of <i>F</i>^2^ against ALL reflections. The weighted <i>R</i>-factor
<i>wR</i> and goodness of fit <i>S</i> are based on <i>F</i>^2^, conventional
<i>R</i>-factors <i>R</i> are based on <i>F</i>, with <i>F</i> set to zero for
negative <i>F</i>^2^. The threshold expression of <i>F</i>^2^ >
\s(<i>F</i>^2^) is used only for calculating <i>R</i>-factors(gt) <i>etc</i>.
and is not relevant to the choice of reflections for refinement.
<i>R</i>-factors based on <i>F</i>^2^ are statistically about twice as large
as those based on <i>F</i>, and <i>R</i>- factors based on ALL data will be
even larger.
;
_reflns_number_total     2692
_reflns_number_gt     1794
_reflns_threshold_expression     I>2\s(I)
_refine_ls_structure_factor_coef     Fsqd
_refine_ls_matrix_type     full
_refine_ls_R_factor_all     0.0938
_refine_ls_R_factor_gt     0.0608
_refine_ls_wR_factor_gt     0.1485
_refine_ls_wR_factor_ref     0.1692
_refine_ls_goodness_of_fit_ref     1.074
_refine_ls_restrained_S_all     1.074
_refine_ls_number_reflns     2692
_refine_ls_number_parameters     205
_refine_ls_number_restraints     0
_refine_ls_hydrogen_treatment     constr
_refine_ls_weighting_scheme     calc
_refine_ls_weighting_details
         'calc w=1/[\s^2^(Fo^2^)+(0.0774P)^2^+0.6059P] where P=(Fo^2^+2Fc^2^)/3'
_atom_sites_solution_hydrogens     geom
_atom_sites_solution_primary     direct
_atom_sites_solution_secondary     difmap
_refine_ls_shift/su_max     0.000
_refine_ls_shift/su_mean     0.000
_refine_diff_density_max     0.441
_refine_diff_density_min     -0.689
_refine_ls_extinction_method     none
_refine_ls_extinction_coef     ?
loop_
    _atom_type_symbol
    _atom_type_description
    _atom_type_scat_dispersion_real
    _atom_type_scat_dispersion_imag
    _atom_type_scat_source
    'C' 'C' 0.0033 0.0016
                         'International Tables Vol C Tables 4.2.6.8 and 6.1.1.4'
    'H' 'H' 0.0000 0.0000
                         'International Tables Vol C Tables 4.2.6.8 and 6.1.1.4'
    'N' 'N' 0.0061 0.0033
                         'International Tables Vol C Tables 4.2.6.8 and 6.1.1.4'
    'O' 'O' 0.0106 0.0060
                         'International Tables Vol C Tables 4.2.6.8 and 6.1.1.4'
    'Cu' 'Cu' 0.3201 1.2651
                         'International Tables Vol C Tables 4.2.6.8 and 6.1.1.4'
    'S' 'S' 0.1246 0.1234
                         'International Tables Vol C Tables 4.2.6.8 and 6.1.1.4'
_computing_data_collection     'APEX2 (Bruker, 2004)'
_computing_cell_refinement     'SAINT (Bruker, 2004)'
_computing_data_reduction     'SAINT (Bruker, 2004)'
_computing_structure_solution     'SHELXS97 (Sheldrick, 2008)'
_computing_structure_refinement     'SHELXL97 (Sheldrick, 2008)'
_computing_molecular_graphics
;
ORTEPIII (Burnett & Johnson, 1996), ORTEP-3 for Windows (Farrugia,
1997) and
PLATON (Spek, 2003)
;
_computing_publication_material     'SHELXL97 (Sheldrick, 2008)'
loop_
    _atom_site_type_symbol
    _atom_site_label
    _atom_site_fract_x
    _atom_site_fract_y
    _atom_site_fract_z
    _atom_site_U_iso_or_equiv
    _atom_site_adp_type
    _atom_site_calc_flag
    _atom_site_refinement_flags
    _atom_site_occupancy
    _atom_site_disorder_assembly
    _atom_site_disorder_group
    Cu Cu1 0.5000 1.0000 0.0000 0.0423(3) Uani d S 1 . .
    S S1 -0.0367(2) 0.7797(2) 0.40422(10) 0.0484(4) Uani d . 1 . .
    S S2 0.7893(2) 0.5558(2) -0.03644(12) 0.0477(4) Uani d . 1 . .
    N N1 0.6831(7) 0.8539(6) -0.0062(3) 0.0417(11) Uani d . 1 . .
    N N2 0.4011(6) 0.9385(6) 0.1283(3) 0.0349(10) Uani d . 1 . .
    N N3 0.3261(7) 0.7924(7) 0.4413(3) 0.0486(13) Uani d . 1 . .
    N N4 0.2304(8) 0.7563(7) 0.5165(3) 0.0489(13) Uani d . 1 . .
    N N5 -0.3536(8) 0.6276(7) 0.7101(3) 0.0511(13) Uani d . 1 . .
    O O1 0.2491(5) 0.7683(5) -0.0897(3) 0.0434(9) Uani d . 1 . .
    H H1B 0.1349 0.7366 -0.0728 0.065 Uiso d R 1 . .
    H H1C 0.2596 0.6773 -0.1223 0.065 Uiso d R 1 . .
    O O2 -0.6718(6) 0.4775(6) 0.8112(3) 0.0586(12) Uani d . 1 . .
    H H2B -0.5687 0.5204 0.7880 0.088 Uiso d R 1 . .
    H H2C -0.6415 0.4525 0.8582 0.088 Uiso d R 1 . .
    C C1 0.7271(8) 0.7310(8) -0.0188(4) 0.0347(12) Uani d . 1 . .
    C C2 0.2117(9) 0.9123(8) 0.1465(4) 0.0436(14) Uani d . 1 . .
    H H2 0.1223 0.9275 0.1043 0.052 Uiso calc R 1 . .
    C C3 0.1394(9) 0.8639(8) 0.2240(4) 0.0455(14) Uani d . 1 . .
    H H3 0.0025 0.8407 0.2316 0.055 Uiso calc R 1 . .
    C C4 0.2713(8) 0.8505(7) 0.2895(4) 0.0379(13) Uani d . 1 . .
    C C5 0.4715(9) 0.8795(8) 0.2725(4) 0.0475(15) Uani d . 1 . .
    H H5 0.5660 0.8706 0.3150 0.057 Uiso calc R 1 . .
    C C6 0.5266(9) 0.9218(8) 0.1915(4) 0.0432(14) Uani d . 1 . .
    H H6 0.6604 0.9397 0.1802 0.052 Uiso calc R 1 . .
    C C7 0.2060(8) 0.8066(7) 0.3769(4) 0.0395(13) Uani d . 1 . .
    C C8 0.0424(9) 0.7481(8) 0.5080(4) 0.0418(13) Uani d . 1 . .
    C C9 -0.0929(8) 0.7148(7) 0.5800(4) 0.0379(13) Uani d . 1 . .
    C C10 -0.2927(9) 0.7063(8) 0.5682(4) 0.0442(14) Uani d . 1 . .
    H H10 -0.3440 0.7292 0.5160 0.053 Uiso calc R 1 . .
    C C11 -0.4144(9) 0.6632(8) 0.6357(4) 0.0495(15) Uani d . 1 . .
    H H11 -0.5479 0.6593 0.6276 0.059 Uiso calc R 1 . .
    C C12 -0.1584(10) 0.6393(9) 0.7221(4) 0.0559(17) Uani d . 1 . .
    H H12 -0.1112 0.6178 0.7757 0.067 Uiso calc R 1 . .
    C C13 -0.0248(9) 0.6813(8) 0.6596(4) 0.0497(15) Uani d . 1 . .
    H H13 0.1090 0.6871 0.6705 0.060 Uiso calc R 1 . .
loop_
    _atom_site_aniso_label
    _atom_site_aniso_U_11
    _atom_site_aniso_U_22
    _atom_site_aniso_U_33
    _atom_site_aniso_U_12
    _atom_site_aniso_U_13
    _atom_site_aniso_U_23
    Cu1 0.0421(6) 0.0432(6) 0.0477(6) 0.0197(5) 0.0129(4) 0.0186(5)
    S1 0.0490(9) 0.0680(11) 0.0412(9) 0.0289(8) 0.0147(7) 0.0281(8)
    S2 0.0484(9) 0.0420(9) 0.0663(11) 0.0258(7) 0.0192(8) 0.0252(8)
    N1 0.044(3) 0.043(3) 0.052(3) 0.026(2) 0.015(2) 0.020(2)
    N2 0.032(2) 0.037(3) 0.038(3) 0.014(2) 0.009(2) 0.015(2)
    N3 0.045(3) 0.063(3) 0.043(3) 0.022(3) 0.012(2) 0.023(3)
    N4 0.048(3) 0.064(3) 0.041(3) 0.021(3) 0.014(2) 0.027(3)
    N5 0.050(3) 0.064(4) 0.044(3) 0.022(3) 0.017(2) 0.022(3)
    O1 0.035(2) 0.043(2) 0.051(2) 0.0140(17) 0.0117(17) 0.0118(18)
    O2 0.055(3) 0.059(3) 0.051(3) 0.013(2) 0.018(2) 0.011(2)
    C1 0.031(3) 0.045(3) 0.031(3) 0.014(2) 0.011(2) 0.016(3)
    C2 0.041(3) 0.052(4) 0.043(3) 0.018(3) 0.007(3) 0.023(3)
    C3 0.035(3) 0.056(4) 0.046(3) 0.013(3) 0.009(3) 0.022(3)
    C4 0.040(3) 0.034(3) 0.036(3) 0.011(2) 0.012(2) 0.009(2)
    C5 0.042(3) 0.064(4) 0.045(4) 0.026(3) 0.009(3) 0.025(3)
    C6 0.040(3) 0.054(4) 0.043(3) 0.022(3) 0.017(3) 0.020(3)
    C7 0.042(3) 0.039(3) 0.036(3) 0.014(3) 0.009(3) 0.012(3)
    C8 0.047(3) 0.043(3) 0.037(3) 0.017(3) 0.006(3) 0.014(3)
    C9 0.043(3) 0.035(3) 0.036(3) 0.015(2) 0.008(2) 0.012(3)
    C10 0.046(3) 0.053(4) 0.047(3) 0.026(3) 0.009(3) 0.026(3)
    C11 0.041(3) 0.052(4) 0.058(4) 0.020(3) 0.012(3) 0.017(3)
    C12 0.054(4) 0.075(5) 0.042(4) 0.023(3) 0.014(3) 0.026(3)
    C13 0.043(3) 0.066(4) 0.043(4) 0.022(3) 0.007(3) 0.023(3)
_geom_special_details
;
 All esds (except the esd in the dihedral angle between two l.s. planes)
 are estimated using the full covariance matrix.  The cell esds are taken
 into account individually in the estimation of esds in distances, angles
 and torsion angles; correlations between esds in cell parameters are only
 used when they are defined by crystal symmetry.  An approximate (isotropic)
 treatment of cell esds is used for estimating esds involving l.s. planes.
;
loop_
    _geom_bond_atom_site_label_1
    _geom_bond_atom_site_label_2
    _geom_bond_site_symmetry_2
    _geom_bond_distance
    _geom_bond_publ_flag
    Cu1 N1 . 2.071(4) ?
    Cu1 N1 2_675 2.071(4) ?
    Cu1 O1 2_675 2.118(4) ?
    Cu1 O1 . 2.118(4) ?
    Cu1 N2 . 2.178(4) ?
    Cu1 N2 2_675 2.178(4) ?
    S1 C7 . 1.725(6) ?
    S1 C8 . 1.726(5) ?
    S2 C1 . 1.638(6) ?
    N1 C1 . 1.150(7) ?
    N2 C6 . 1.324(7) ?
    N2 C2 . 1.325(7) ?
    N3 C7 . 1.301(7) ?
    N3 N4 . 1.375(6) ?
    N4 C8 . 1.300(7) ?
    N5 C11 . 1.305(7) ?
    N5 C12 . 1.342(8) ?
    O1 H1B . 0.8214 ?
    O1 H1C . 0.8200 ?
    O2 H2B . 0.8172 ?
    O2 H2C . 0.8159 ?
    C2 C3 . 1.372(8) ?
    C2 H2 . 0.9300 ?
    C3 C4 . 1.365(8) ?
    C3 H3 . 0.9300 ?
    C4 C5 . 1.388(8) ?
    C4 C7 . 1.485(7) ?
    C5 C6 . 1.372(7) ?
    C5 H5 . 0.9300 ?
    C6 H6 . 0.9300 ?
    C8 C9 . 1.479(7) ?
    C9 C13 . 1.382(7) ?
    C9 C10 . 1.384(7) ?
    C10 C11 . 1.382(8) ?
    C10 H10 . 0.9300 ?
    C11 H11 . 0.9300 ?
    C12 C13 . 1.372(8) ?
    C12 H12 . 0.9300 ?
    C13 H13 . 0.9300 ?
loop_
    _geom_angle_atom_site_label_1
    _geom_angle_atom_site_label_2
    _geom_angle_atom_site_label_3
    _geom_angle_site_symmetry_1
    _geom_angle_site_symmetry_3
    _geom_angle
    _geom_angle_publ_flag
    N1 Cu1 N1 . 2_675 180.0000(10)
                                 ?
    N1 Cu1 O1 . 2_675 89.03(16) ?
    N1 Cu1 O1 2_675 2_675 90.97(16) ?
    N1 Cu1 O1 . . 90.97(16) ?
    N1 Cu1 O1 2_675 . 89.03(17) ?
    O1 Cu1 O1 2_675 . 180.0 ?
    N1 Cu1 N2 . . 91.15(17) ?
    N1 Cu1 N2 2_675 . 88.85(17) ?
    O1 Cu1 N2 2_675 . 86.47(15) ?
    O1 Cu1 N2 . . 93.53(15) ?
    N1 Cu1 N2 . 2_675 88.85(17) ?
    N1 Cu1 N2 2_675 2_675 91.15(17) ?
    O1 Cu1 N2 2_675 2_675 93.53(15) ?
    O1 Cu1 N2 . 2_675 86.47(14) ?
    N2 Cu1 N2 . 2_675 180.0(2) ?
    C7 S1 C8 . . 87.1(3) ?
    C1 N1 Cu1 . . 159.4(4) ?
    C6 N2 C2 . . 116.5(5) ?
    C6 N2 Cu1 . . 121.5(4) ?
    C2 N2 Cu1 . . 122.0(3) ?
    C7 N3 N4 . . 112.5(5) ?
    C8 N4 N3 . . 112.8(4) ?
    C11 N5 C12 . . 117.1(5) ?
    Cu1 O1 H1B . . 118.7 ?
    Cu1 O1 H1C . . 124.5 ?
    H1B O1 H1C . . 108.3 ?
    H2B O2 H2C . . 110.6 ?
    N1 C1 S2 . . 179.8(5) ?
    N2 C2 C3 . . 123.9(5) ?
    N2 C2 H2 . . 118.0 ?
    C3 C2 H2 . . 118.0 ?
    C4 C3 C2 . . 119.0(5) ?
    C4 C3 H3 . . 120.5 ?
    C2 C3 H3 . . 120.5 ?
    C3 C4 C5 . . 118.0(5) ?
    C3 C4 C7 . . 121.8(5) ?
    C5 C4 C7 . . 120.2(5) ?
    C6 C5 C4 . . 118.4(5) ?
    C6 C5 H5 . . 120.8 ?
    C4 C5 H5 . . 120.8 ?
    N2 C6 C5 . . 124.1(5) ?
    N2 C6 H6 . . 118.0 ?
    C5 C6 H6 . . 118.0 ?
    N3 C7 C4 . . 124.0(5) ?
    N3 C7 S1 . . 113.8(4) ?
    C4 C7 S1 . . 122.1(4) ?
    N4 C8 C9 . . 123.7(5) ?
    N4 C8 S1 . . 113.7(4) ?
    C9 C8 S1 . . 122.6(4) ?
    C13 C9 C10 . . 118.0(5) ?
    C13 C9 C8 . . 119.9(5) ?
    C10 C9 C8 . . 122.0(5) ?
    C11 C10 C9 . . 118.6(5) ?
    C11 C10 H10 . . 120.7 ?
    C9 C10 H10 . . 120.7 ?
    N5 C11 C10 . . 124.0(6) ?
    N5 C11 H11 . . 118.0 ?
    C10 C11 H11 . . 118.0 ?
    N5 C12 C13 . . 123.5(6) ?
    N5 C12 H12 . . 118.2 ?
    C13 C12 H12 . . 118.2 ?
    C12 C13 C9 . . 118.7(6) ?
    C12 C13 H13 . . 120.6 ?
    C9 C13 H13 . . 120.6 ?
loop_
    _geom_hbond_atom_site_label_D
    _geom_hbond_atom_site_label_H
    _geom_hbond_atom_site_label_A
    _geom_hbond_site_symmetry_A
    _geom_hbond_distance_DH
    _geom_hbond_distance_HA
    _geom_hbond_distance_DA
    _geom_hbond_angle_DHA
    O2 H2B N5 . 0.82 2.03 2.835(6) 168.5
    O2 H2C S2 2_566 0.82 2.90 3.541(4) 136.6
    O1 H1B S2 1_455 0.82 2.50 3.303(4) 164.3
    O1 H1C O2 1_654 0.82 1.95 2.761(6) 171.1
data_global
_journal_date_recd_electronic     2008-03-25
_journal_date_accepted     2008-04-02
_journal_name_full     'Acta Crystallographica, Section E'
_journal_year     2008
_journal_volume     64
_journal_issue      5
_journal_page_first     m630
_journal_page_last     m630
_journal_paper_category     QM
_journal_coeditor_code     DN2330
_publ_contact_author_name     'Ming-Hua, Yang'
_publ_contact_author_address
;
Department of Chemistry,
Lishui University,
323000 Lishui, ZheJiang
People's Republic of China
;
_publ_contact_author_email     zjlsxyhx@126.com
_publ_contact_author_fax     '86 571-88303459'
_publ_contact_author_phone     '86 571-88303459'
_publ_section_title
;\
Diaquabis(2,5-di-4-pyridyl-1,3,4-thiadiazole-\kN^5^)bis(thiocyanato-\kN)\
copper(II) dihydrate
;
loop_
    _publ_author_name
    _publ_author_address
    'Wei-Wu, Ma'
;
Department of Chemistry,
Lishui University,
323000 Lishui, ZheJiang
People's Republic of China
;
    'Ming-Hua, Yang'
;
Department of Chemistry,
Lishui University,
323000 Lishui, ZheJiang
People's Republic of China
;
