# Supplementary material for: Diaqua­bis(2,5-di-4-pyridyl-1,3,4-thia­diazole-κN 2)bis­(thio­cyanato-κN)copper(II) dihydrate
Source: Acta Crystallogr Sect E Struct Rep Online. 2008 Apr 10;64(Pt 5):m630. doi: 10.1107/S1600536808008854 (PMC2961085; doi:10.1107/S1600536808008854)
Supplement: Supplementary file 2 [file e-64-0m630-Isup2.hkl]

# 
# h,k,l, Fc-squared, Fo-squared, sigma(Fo-squared) and status flag 
# 
data_I
_shelx_title ' xb1566 in P-1' 
_shelx_refln_list_code          4 
_shelx_F_calc_maximum      186.54 
_exptl_crystal_F_000       375.00 
_reflns_d_resolution_high  0.8379 
 
loop_ 
 _symmetry_equiv_pos_as_xyz 
 'x, y, z' 
 '-x, -y, -z' 
 
_cell_length_a     7.0555 
_cell_length_b     8.3034 
_cell_length_c    14.8495 
_cell_angle_alpha 104.629 
_cell_angle_beta   93.067 
_cell_angle_gamma 112.228 
 
_shelx_F_squared_multiplier     1.000 
 
loop_ 
 _refln_index_h 
 _refln_index_k 
 _refln_index_l 
 _refln_F_squared_calc 
 _refln_F_squared_meas 
 _refln_F_squared_sigma 
 _refln_observed_status 
   1   0   0      246.77      196.29      4.79 o 
   2   0   0      315.11      440.34     19.06 o 
   3   0   0        3.18        4.69      2.93 o 
   4   0   0     1387.63     1408.02     33.40 o 
   5   0   0        4.65        9.16      7.94 o 
   6   0   0       57.56       71.22     18.68 o 
   7   0   0       67.45       87.26     21.61 o 
  -8   1   0      109.33      116.13     26.35 o 
  -7   1   0       37.42       33.14     14.38 o 
  -6   1   0      115.06      124.54     20.82 o 
  -5   1   0      290.91      271.49     23.62 o 
  -4   1   0     1572.90     1646.96     23.36 o 
  -3   1   0       17.99       29.98      7.31 o 
  -2   1   0     1828.89     1807.07     34.48 o 
  -1   1   0     2007.31     1920.99     27.61 o 
   0   1   0      631.98      586.07      9.41 o 
   1   1   0     1341.13     1301.42     12.84 o 
   2   1   0     2119.25     2024.11     20.55 o 
   3   1   0     1753.90     1811.97     39.41 o 
   4   1   0        0.59        2.06      4.82 o 
   5   1   0      245.89      291.28     27.22 o 
   6   1   0        6.73        7.19     10.51 o 
   7   1   0       38.29       34.64     17.14 o 
  -8   2   0       17.83       18.13     16.20 o 
  -7   2   0       70.87       70.98     19.00 o 
  -6   2   0       74.84       88.52     18.01 o 
  -5   2   0        9.61        1.26      7.54 o 
  -4   2   0      186.58      150.38     15.52 o 
  -3   2   0     1912.25     1907.24     42.74 o 
  -2   2   0      219.51      139.78     21.49 o 
  -1   2   0    23063.94    26046.29    196.36 o 
   0   2   0     1501.37     1809.36     33.50 o 
   1   2   0        2.32        6.61      2.75 o 
   2   2   0      292.76      298.81      7.79 o 
   3   2   0     1480.42     1514.79     31.35 o 
   4   2   0      158.14      147.69     15.82 o 
   5   2   0       11.20       14.50     11.14 o 
   6   2   0      114.42      101.32     22.48 o 
  -8   3   0       15.92       17.06     15.17 o 
  -7   3   0        0.56      -12.28      9.12 o 
  -6   3   0       65.22       75.33     17.70 o 
  -5   3   0      285.00      287.01     23.98 o 
  -4   3   0      232.51      328.76     21.13 o 
  -3   3   0     2666.80     2527.21     37.33 o 
  -2   3   0     1725.39     1894.21     34.17 o 
  -1   3   0        5.40       44.99      7.31 o 
   0   3   0       44.63       76.95      9.56 o 
   1   3   0     1734.97     1636.40     29.04 o 
   2   3   0     1051.63     1076.50     21.14 o 
   3   3   0       16.94       17.70      5.66 o 
   4   3   0       55.72       57.06     10.86 o 
   5   3   0       10.38       22.87     13.07 o 
   6   3   0        2.90        1.82     12.09 o 
  -8   4   0       34.34       61.30     20.82 o 
  -7   4   0      180.60      212.47     27.18 o 
  -6   4   0      294.36      256.32     26.23 o 
  -5   4   0      106.76       97.09     16.83 o 
  -4   4   0     1660.87     1874.49     51.67 o 
  -3   4   0        2.78       19.87      4.59 o 
  -2   4   0       23.09       26.94      7.54 o 
  -1   4   0        1.39        2.13      4.46 o 
   0   4   0      866.27      834.64     31.05 o 
   1   4   0       16.72        5.05      3.80 o 
   2   4   0      144.98      164.54     13.68 o 
   3   4   0        0.68        3.48      5.58 o 
   4   4   0       95.28       81.98     13.50 o 
   5   4   0       14.29       12.40     11.04 o 
  -8   5   0        0.24       -0.28     14.14 o 
  -7   5   0       34.20       35.55     15.09 o 
  -6   5   0      152.37      172.70     24.41 o 
  -5   5   0       51.44       18.25     11.10 o 
  -4   5   0      177.35      224.36     21.25 o 
  -3   5   0      300.40      307.67     18.25 o 
  -2   5   0      653.62      640.34     27.73 o 
  -1   5   0        4.21        9.44      6.72 o 
   0   5   0       91.27       78.05     13.47 o 
   1   5   0       51.48       72.88     10.33 o 
   2   5   0        3.57        2.75      8.33 o 
   3   5   0        0.32       -9.75      6.50 o 
   4   5   0       44.49       60.19     14.36 o 
  -8   6   0       87.30       43.21     18.53 o 
  -7   6   0       41.96       24.06     15.60 o 
  -6   6   0      117.44      165.94     24.85 o 
  -5   6   0      260.52      271.17     26.31 o 
  -4   6   0        4.05       -3.16      7.62 o 
  -3   6   0      189.37      206.11     18.84 o 
  -2   6   0      309.09      317.47     23.54 o 
  -1   6   0     1133.07     1133.07     43.61 o 
   0   6   0        1.06        6.95      7.54 o 
   1   6   0        2.61        3.00      8.69 o 
   2   6   0       22.18       19.53      8.76 o 
   3   6   0       70.78       91.97     28.20 o 
  -7   7   0       11.74       -0.95     13.71 o 
  -6   7   0       84.72       79.99     20.42 o 
  -5   7   0       79.02       90.97     19.04 o 
  -4   7   0       30.74       56.76     16.12 o 
  -3   7   0      405.98      371.11     25.48 o 
  -2   7   0        0.29       -1.30      7.82 o 
  -1   7   0        3.45       -0.95      6.91 o 
   0   7   0       33.50       33.65     13.15 o 
   1   7   0       81.95       83.70     19.87 o 
   2   7   0        7.44        7.27     11.77 o 
  -7   8   0        8.49       10.39     14.22 o 
  -6   8   0        0.30       -6.64     10.98 o 
  -5   8   0      347.47      408.20     34.72 o 
  -4   8   0       45.03       67.82     18.33 o 
  -3   8   0       34.01       27.02     12.28 o 
  -2   8   0       58.37       81.65     18.05 o 
  -1   8   0       16.62        7.19     10.15 o 
   0   8   0        4.20        2.29      9.76 o 
   1   8   0       19.15        9.60     11.89 o 
  -5   9   0        0.75        7.66     13.94 o 
  -3   9   0       94.79       89.31     19.20 o 
  -2   9   0        0.15        2.65      9.72 o 
  -1   9   0        0.27        6.36     12.68 o 
   1  -9   1        0.19        5.81     12.60 o 
   2  -9   1       10.84       -4.23     10.39 o 
   3  -9   1      166.71      168.39     23.90 o 
   5  -9   1       18.25        3.20     13.00 o 
   6  -9   1        8.44       -2.65     14.73 o 
  -1  -8   1       42.34       29.55     15.48 o 
   0  -8   1        5.61        1.98      9.60 o 
   1  -8   1       12.42       13.23     11.42 o 
   2  -8   1       96.73      121.70     19.91 o 
   3  -8   1        0.31       -2.05      8.53 o 
   4  -8   1       60.59       62.17     18.96 o 
   5  -8   1      101.49      125.14     22.20 o 
   6  -8   1      267.06      207.61     28.56 o 
   7  -8   1        0.10       -0.43     14.62 o 
  -2  -7   1       31.61        9.52     14.26 o 
  -1  -7   1        9.91       14.06     10.27 o 
   0  -7   1      237.21      255.69     25.87 o 
   1  -7   1        0.25       -2.69      6.79 o 
   2  -7   1       95.11      103.37     17.26 o 
   3  -7   1      259.13      201.93     20.26 o 
   4  -7   1       53.19       82.24     17.89 o 
   5  -7   1       52.17       85.56     18.84 o 
   6  -7   1      372.72      409.03     35.08 o 
   7  -7   1      103.53      123.20     24.96 o 
  -4  -6   1        0.15        2.77      9.90 o 
  -3  -6   1       18.62       15.79      9.36 o 
  -2  -6   1      121.32      145.51     16.10 o 
  -1  -6   1        0.86        7.31      7.54 o 
   0  -6   1       12.24       12.17      8.10 o 
   1  -6   1      661.10      621.70     30.65 o 
   2  -6   1      165.29      161.00     16.59 o 
   3  -6   1        3.07       14.62      7.51 o 
   4  -6   1       25.75       13.19      8.81 o 
   5  -6   1     1255.08     1274.96     50.64 o 
   6  -6   1       24.69       18.33     12.52 o 
   7  -6   1       59.82       36.26     17.66 o 
   8  -6   1        1.91       25.83     15.76 o 
  -4  -5   1      129.90      115.26     16.43 o 
  -3  -5   1      135.27      159.98     16.46 o 
  -2  -5   1       63.04       50.98     10.17 o 
  -1  -5   1      252.48      246.88     16.12 o 
   0  -5   1        0.74       12.64      6.79 o 
   1  -5   1        5.66       -1.74      3.83 o 
   2  -5   1      256.46      247.94     16.08 o 
   3  -5   1     1511.20     1628.73     30.48 o 
   4  -5   1       41.41       45.11     11.77 o 
   5  -5   1       40.96       42.54     13.00 o 
   6  -5   1       82.28       64.98     16.79 o 
   7  -5   1       22.62       34.68     14.38 o 
   8  -5   1       49.08       40.49     18.45 o 
  -5  -4   1       61.25       60.42     13.84 o 
  -4  -4   1        0.65       -3.63      6.33 o 
  -3  -4   1      173.07      173.60     12.20 o 
  -2  -4   1       18.51       13.45      5.61 o 
  -1  -4   1       96.94       91.50      9.51 o 
   0  -4   1      269.71      274.92     18.57 o 
   1  -4   1      908.53      927.67     30.34 o 
   2  -4   1      130.37       92.51      9.84 o 
   3  -4   1        8.10        4.52      3.06 o 
   4  -4   1      729.32      719.34     31.24 o 
   5  -4   1       60.44       84.45     15.76 o 
   6  -4   1        7.10      -10.07      6.72 o 
   7  -4   1       16.42        0.63     10.94 o 
   8  -4   1      233.42      243.48     32.19 o 
  -6  -3   1       49.34       66.52     23.58 o 
  -5  -3   1       44.43       53.44     12.31 o 
  -4  -3   1      150.51      131.20     14.20 o 
  -3  -3   1       41.11       43.10      8.06 o 
  -2  -3   1       74.58       63.94      8.26 o 
  -1  -3   1        9.42        0.81      2.63 o 
   0  -3   1      233.13      281.68     15.37 o 
   1  -3   1       35.56       66.52      7.86 o 
   2  -3   1     4165.35     4326.99     40.83 o 
   3  -3   1      685.06      697.09     12.78 o 
   4  -3   1       47.62       33.69      8.77 o 
   5  -3   1       30.17       45.78     12.09 o 
   6  -3   1      168.46      171.08     22.44 o 
   7  -3   1       20.43       35.16     15.33 o 
   8  -3   1        5.50       -7.86     12.17 o 
  -6  -2   1      269.57      279.86     33.30 o 
  -5  -2   1       63.56       41.20     14.54 o 
  -4  -2   1        6.58        4.54      5.10 o 
  -3  -2   1       42.90       37.17      6.67 o 
  -2  -2   1     2203.75     2234.94     33.42 o 
  -1  -2   1       18.54        8.24      2.64 o 
   0  -2   1      243.42      212.94      7.66 o 
   1  -2   1      403.16      639.08     15.84 o 
   2  -2   1      111.51      154.76      7.54 o 
   3  -2   1       33.48       58.46      8.93 o 
   4  -2   1     1615.85     1817.18     46.14 o 
   5  -2   1      334.84      348.75     26.27 o 
   6  -2   1       98.57       79.95     17.14 o 
   7  -2   1      110.99      140.66     23.03 o 
   8  -2   1       12.39        1.78     13.63 o 
  -7  -1   1        4.50       14.18     14.30 o 
  -6  -1   1        5.89        7.03     11.18 o 
  -5  -1   1      117.80      114.67     19.59 o 
  -4  -1   1       23.17        8.28      6.83 o 
  -3  -1   1      119.08      150.37      6.81 o 
  -2  -1   1      952.32      917.61     18.00 o 
  -1  -1   1     1691.60     1758.66     40.98 o 
   0  -1   1      182.46      132.19      4.01 o 
   1  -1   1     1658.68     1477.55     21.84 o 
   2  -1   1      793.08      713.34     20.26 o 
   3  -1   1      883.60      817.89     13.79 o 
   4  -1   1       91.55      112.28      7.27 o 
   5  -1   1      472.38      459.54     19.29 o 
   6  -1   1       15.38       24.37     13.00 o 
   7  -1   1        9.03       -5.10     10.19 o 
  -7   0   1      106.66       80.23     19.95 o 
  -6   0   1       16.94       24.96     12.13 o 
  -5   0   1      198.18      184.39     21.69 o 
  -4   0   1        3.66        1.91      3.64 o 
  -3   0   1     1771.41     1634.57     24.25 o 
  -2   0   1      518.16      617.68     14.32 o 
  -1   0   1      273.58      198.03      4.97 o 
   0   0   1      150.59      103.16      5.31 o 
   1   0   1    13774.27    13576.04    145.85 o 
   2   0   1     1135.97     1327.91     21.30 o 
   3   0   1     1909.70     1916.86     22.75 o 
   4   0   1      848.49      810.57     16.77 o 
   5   0   1        1.03        7.39      8.85 o 
   6   0   1       23.30       48.66     15.88 o 
   7   0   1       13.12        6.00     14.02 o 
  -8   1   1        0.19        1.30     12.64 o 
  -7   1   1        1.63      -10.74     10.78 o 
  -6   1   1       24.08       18.45     11.57 o 
  -5   1   1      831.03      729.34     35.23 o 
  -4   1   1       56.14       31.10      9.46 o 
  -3   1   1     2013.70     2124.63     23.28 o 
  -2   1   1     1283.61     1229.20     14.49 o 
  -1   1   1      165.84      108.27      4.29 o 
   0   1   1      958.09      974.95     19.75 o 
   1   1   1     4150.76     4334.78     52.95 o 
   2   1   1     3779.87     3728.69     35.93 o 
   3   1   1      121.43      138.67      9.82 o 
   4   1   1      166.30      178.64     12.66 o 
   5   1   1       52.45       66.12     16.91 o 
   6   1   1      117.74      133.27     22.87 o 
   7   1   1        0.94       -2.37     12.09 o 
  -8   2   1        6.32       25.08     15.48 o 
  -7   2   1      179.14      159.74     25.32 o 
  -6   2   1      162.94      176.13     23.07 o 
  -5   2   1       81.58       77.82     14.26 o 
  -4   2   1     1108.04     1102.66     36.85 o 
  -3   2   1      253.88      235.66     15.72 o 
  -2   2   1      923.16      757.36     13.67 o 
  -1   2   1      115.33      102.70      8.53 o 
   0   2   1    34798.39    39487.95    299.06 o 
   1   2   1        5.25       11.18      3.43 o 
   2   2   1      777.60      792.91     14.40 o 
   3   2   1      299.05      298.67     15.70 o 
   4   2   1      100.51       74.25     17.83 o 
   5   2   1        5.47        9.48      9.84 o 
   6   2   1       61.59       39.07     16.35 o 
  -8   3   1       96.13       67.90     20.46 o 
  -7   3   1       11.31       -8.37      9.91 o 
  -6   3   1      281.55      311.38     27.69 o 
  -5   3   1      112.97      103.69     16.91 o 
  -4   3   1     1192.54     1248.69     40.80 o 
  -3   3   1      235.86      213.10      8.85 o 
  -2   3   1     1034.38     1253.98     29.55 o 
  -1   3   1      277.53      251.82     14.89 o 
   0   3   1      446.85      471.04     21.92 o 
   1   3   1     1540.11     1529.76     38.53 o 
   2   3   1      350.34      317.43     20.13 o 
   3   3   1      401.19      409.20     19.41 o 
   4   3   1       21.37       11.06      6.95 o 
   5   3   1      110.63      140.94     25.52 o 
   6   3   1        3.12       -2.57     13.31 o 
  -8   4   1      201.19      239.33     33.34 o 
  -7   4   1      114.26      123.28     22.04 o 
  -6   4   1       45.70       33.69     14.02 o 
  -5   4   1       15.06        8.77      8.77 o 
  -4   4   1      462.39      383.39     24.17 o 
  -3   4   1     1162.63     1259.00     24.59 o 
  -2   4   1       61.77       42.11      8.89 o 
  -1   4   1    10098.63    11529.55    134.34 o 
   0   4   1       43.04       56.92     10.86 o 
   1   4   1       34.50       45.57     15.88 o 
   2   4   1        0.46       -1.34      4.48 o 
   3   4   1      510.96      543.44     23.82 o 
   4   4   1        4.10       14.42      8.69 o 
   5   4   1       13.93        5.61     13.00 o 
  -8   5   1       27.33       12.60     14.18 o 
  -7   5   1       24.49       16.00     13.75 o 
  -6   5   1      146.18      176.96     24.92 o 
  -5   5   1      247.27      269.91     25.83 o 
  -4   5   1      186.89      185.18     19.79 o 
  -3   5   1      608.98      720.61     29.23 o 
  -2   5   1      501.80      579.91     27.73 o 
  -1   5   1       97.53      113.88     15.80 o 
   0   5   1       86.71       68.69     13.71 o 
   1   5   1      397.16      348.67     27.29 o 
   2   5   1      192.63      190.45     16.84 o 
   3   5   1        4.76        6.19      7.79 o 
   4   5   1       23.07       35.72     12.06 o 
  -8   6   1        3.63        3.83     15.01 o 
  -7   6   1       58.83       51.90     17.70 o 
  -6   6   1        8.68       10.67     12.05 o 
  -5   6   1      177.21      177.79     22.99 o 
  -4   6   1      242.48      256.32     24.85 o 
  -3   6   1       63.45       56.60     12.96 o 
  -2   6   1      615.64      713.22     34.25 o 
  -1   6   1       42.11       36.34     11.93 o 
   0   6   1       16.43       36.22     12.05 o 
   1   6   1       36.37       33.81     13.27 o 
   2   6   1      162.05      117.79     22.44 o 
   3   6   1        4.27       12.22     10.11 o 
  -7   7   1       20.71       48.27     18.76 o 
  -6   7   1      157.52      193.63     26.86 o 
  -5   7   1       16.76        1.62      9.68 o 
  -4   7   1      116.34      116.13     20.42 o 
  -3   7   1      117.58      131.14     19.39 o 
  -2   7   1       27.51       38.83     13.00 o 
  -1   7   1       12.88       17.22     10.78 o 
   0   7   1      161.56      186.76     24.65 o 
   1   7   1       94.56      118.70     22.40 o 
   2   7   1       19.08        8.14     13.43 o 
  -6   8   1        0.29       -0.32     11.26 o 
  -5   8   1      121.39       77.38     18.25 o 
  -3   8   1        0.22       -7.47      8.61 o 
  -2   8   1        6.22       13.71     11.06 o 
  -1   8   1       94.28      146.82     24.02 o 
   0   8   1        0.17       -6.32      9.60 o 
   1   8   1       16.31        2.21     14.22 o 
  -5   9   1       14.59       17.46     15.37 o 
  -3   9   1       87.84       67.19     18.84 o 
  -2   9   1        5.90       -3.59     11.69 o 
  -1   9   1        0.19       -4.90     11.26 o 
   0  -9   2       72.00      101.40     24.29 o 
   1  -9   2       25.55       58.97     18.49 o 
   2  -9   2       43.85       45.98     15.80 o 
   3  -9   2       58.12       74.38     17.62 o 
   4  -9   2       77.63       90.65     23.19 o 
   5  -9   2        3.59       15.92     14.30 o 
   6  -9   2       33.71       15.05     16.67 o 
  -1  -8   2      218.20      253.12     31.68 o 
   0  -8   2        7.23        6.95      9.20 o 
   1  -8   2       10.68        7.35      9.16 o 
   2  -8   2       30.86       33.77     11.73 o 
   3  -8   2       57.60       67.43     14.81 o 
   4  -8   2       39.55       34.25     14.85 o 
   5  -8   2      147.94      162.11     25.28 o 
   6  -8   2        1.15       -3.52     12.25 o 
   7  -8   2        6.84       13.04     16.43 o 
  -3  -7   2       91.29      119.87     42.36 o 
  -2  -7   2       32.26        5.93     11.57 o 
  -1  -7   2       80.30       69.09     17.58 o 
   0  -7   2      181.63      136.51     20.26 o 
   1  -7   2       36.00       37.33     12.92 o 
   2  -7   2        0.97        1.62      7.11 o 
   3  -7   2      247.84      227.76     19.79 o 
   4  -7   2      189.80      142.79     21.21 o 
   5  -7   2       20.37       18.21     12.68 o 
   6  -7   2      324.76      343.93     31.84 o 
   7  -7   2      187.90      130.79     24.57 o 
  -4  -6   2        3.70        8.28     10.14 o 
  -3  -6   2       54.92       35.24     10.80 o 
  -2  -6   2      249.44      203.96     18.38 o 
  -1  -6   2        9.35        8.69     10.67 o 
   0  -6   2       14.25        0.51      8.61 o 
   1  -6   2      466.48      517.14     29.94 o 
   2  -6   2      557.26      589.82     28.80 o 
   3  -6   2      145.06      113.72     12.80 o 
   4  -6   2      138.32      164.99     19.95 o 
   5  -6   2      250.69      254.46     25.60 o 
   6  -6   2      612.47      773.46     42.82 o 
   7  -6   2        3.82       14.22     12.96 o 
   8  -6   2       89.54       92.04     21.73 o 
  -5  -5   2        4.44       -0.67     11.54 o 
  -4  -5   2      418.44      408.68     25.15 o 
  -3  -5   2        0.38        4.39      8.20 o 
  -2  -5   2       63.33       64.34     10.80 o 
  -1  -5   2       65.62       60.47     12.90 o 
   0  -5   2     1044.72     1195.52     42.90 o 
   1  -5   2        0.47        3.16      4.74 o 
   2  -5   2      634.89      728.67     28.72 o 
   3  -5   2     1042.94     1172.69     24.87 o 
   4  -5   2       12.11        8.65      6.91 o 
   5  -5   2       59.03       51.00     14.34 o 
   6  -5   2      496.37      577.46     35.95 o 
   7  -5   2      262.47      220.61     26.50 o 
   8  -5   2        3.16       -6.56     12.92 o 
  -5  -4   2       31.04       17.44     21.57 o 
  -4  -4   2        2.79        3.41      6.53 o 
  -3  -4   2       84.08       84.68     11.96 o 
  -2  -4   2      330.09      343.38     17.72 o 
  -1  -4   2      123.84      114.06     10.04 o 
   0  -4   2       58.12       35.87      8.85 o 
   1  -4   2      298.44      358.11     18.37 o 
   2  -4   2        1.60        3.87      3.75 o 
   3  -4   2     1298.24     1327.15     22.90 o 
   4  -4   2      652.63      739.92     31.01 o 
   5  -4   2     1163.19     1292.42     46.26 o 
   6  -4   2       39.80       20.50     10.51 o 
   7  -4   2      159.76      151.72     23.86 o 
   8  -4   2       48.67       43.05     13.89 o 
  -6  -3   2       15.41        5.06     14.69 o 
  -5  -3   2      456.54      444.73     24.18 o 
  -4  -3   2      170.82      212.13     17.32 o 
  -3  -3   2      371.04      362.53     17.69 o 
  -2  -3   2        3.01       11.90      4.30 o 
  -1  -3   2     1470.77     1361.69     25.60 o 
   0  -3   2      725.63      930.69     19.18 o 
   1  -3   2       30.14       10.27      4.03 o 
   2  -3   2     2431.32     2629.02     35.29 o 
   3  -3   2     1545.37     1448.90     18.68 o 
   4  -3   2        0.50        3.40      4.98 o 
   5  -3   2      257.41      254.66     21.84 o 
   6  -3   2      282.32      306.88     27.33 o 
   7  -3   2        3.52       -7.26      7.30 o 
   8  -3   2       19.55       38.20     17.93 o 
  -6  -2   2      108.28      117.87     24.06 o 
  -5  -2   2        5.72       -2.59      6.66 o 
  -4  -2   2       83.46       84.99     15.19 o 
  -3  -2   2     1584.76     1609.26     31.16 o 
  -2  -2   2      896.52      901.94     20.87 o 
  -1  -2   2        2.71        7.98      2.85 o 
   0  -2   2        2.23       -0.24      1.54 o 
   1  -2   2     1205.81     1234.63     23.46 o 
   2  -2   2      884.01      773.66     11.99 o 
   3  -2   2       18.38       22.08      6.24 o 
   4  -2   2     1206.00     1052.37     35.19 o 
   5  -2   2       81.34       55.74     13.98 o 
   6  -2   2       40.37       37.68     21.73 o 
   7  -2   2       27.55        2.84     12.60 o 
   8  -2   2       81.79       75.05     21.80 o 
  -7  -1   2       23.48       25.12     16.43 o 
  -6  -1   2      286.82      268.96     29.86 o 
  -5  -1   2      365.10      322.76     28.84 o 
  -4  -1   2      343.17      321.39     14.64 o 
  -3  -1   2     1164.43     1360.26     35.71 o 
  -2  -1   2        5.92       24.31      4.03 o 
  -1  -1   2        4.50       -0.11      1.99 o 
   0  -1   2      356.28      346.30      7.45 o 
   1  -1   2      246.99      211.29      4.84 o 
   2  -1   2     1038.63      941.25     12.57 o 
   3  -1   2       14.07       12.63      3.61 o 
   4  -1   2      296.73      274.50     18.91 o 
   5  -1   2       49.50       60.39      9.37 o 
   6  -1   2       24.97       22.04     12.36 o 
   7  -1   2       13.54       17.22     14.02 o 
  -7   0   2       72.51       95.04     21.96 o 
  -6   0   2      166.90      173.37     24.29 o 
  -5   0   2        3.96       -0.99      7.94 o 
  -4   0   2      797.60      732.18     18.62 o 
  -3   0   2       24.76       48.28      5.45 o 
  -2   0   2      168.60      143.74      6.44 o 
  -1   0   2      523.21      455.64      8.85 o 
   0   0   2     3082.65     2985.92     51.15 o 
   1   0   2     1164.93     1394.69     14.48 o 
   2   0   2     1400.62     1626.67     20.71 o 
   3   0   2      209.50      163.64     12.53 o 
   4   0   2     1272.05     1395.46     23.05 o 
   5   0   2       74.34       47.16     13.19 o 
   6   0   2      104.44       71.73     17.78 o 
   7   0   2       93.92      105.19     22.95 o 
  -8   1   2       92.35       99.70     25.08 o 
  -7   1   2        0.25       -6.08     11.89 o 
  -6   1   2       78.46      101.24     18.88 o 
  -5   1   2      482.74      503.51     30.77 o 
  -4   1   2       86.41      119.94      7.70 o 
  -3   1   2      303.49      358.17     23.03 o 
  -2   1   2      864.28      755.15     29.23 o 
  -1   1   2      596.02      490.16     14.81 o 
   0   1   2        5.36       -1.94      3.20 o 
   1   1   2     4012.40     4038.61     31.30 o 
   2   1   2     1640.19     1573.10     20.63 o 
   3   1   2       75.04       62.38      9.65 o 
   4   1   2      401.96      439.49     18.28 o 
   5   1   2      194.93      219.23     25.48 o 
   6   1   2      108.06      100.17     21.69 o 
   7   1   2        0.58       -4.94     12.76 o 
  -8   2   2       30.31        8.73     15.37 o 
  -7   2   2      318.72      305.50     31.96 o 
  -6   2   2        1.68        5.45     10.74 o 
  -5   2   2       23.67        9.88      7.74 o 
  -4   2   2        1.74       -0.83      2.44 o 
  -3   2   2     5105.09     5161.09     54.47 o 
  -2   2   2      109.74       85.43     14.30 o 
  -1   2   2      435.94      552.45     18.60 o 
   0   2   2     1811.83     2388.95     45.23 o 
   1   2   2     3221.95     3519.09     69.88 o 
   2   2   2      280.77      273.56     14.31 o 
   3   2   2     1304.61     1407.65     31.69 o 
   4   2   2       66.01       79.22     12.74 o 
   5   2   2       35.04       18.05     11.38 o 
   6   2   2       46.68       54.71     18.01 o 
  -8   3   2        0.29       -1.94     13.63 o 
  -7   3   2       16.10       17.02     12.21 o 
  -6   3   2       76.86       88.17     18.01 o 
  -5   3   2      269.99      227.09     23.31 o 
  -4   3   2        6.11        6.31      2.95 o 
  -3   3   2     1735.28     1749.55     26.81 o 
  -2   3   2      866.83      941.38     26.62 o 
  -1   3   2       64.44       45.82      8.93 o 
   0   3   2     1605.06     1774.01     44.52 o 
   1   3   2     1250.55     1256.07     27.71 o 
   2   3   2      320.94      304.79     14.96 o 
   3   3   2      107.17       96.84     12.25 o 
   4   3   2      272.16      289.68     20.08 o 
   5   3   2       47.27       56.29     18.84 o 
  -8   4   2      151.10      168.07     29.39 o 
  -7   4   2       82.58       74.66     19.20 o 
  -6   4   2        0.70        0.71      9.32 o 
  -5   4   2       19.13       29.86     12.40 o 
  -4   4   2     2175.32     2190.38     58.26 o 
  -3   4   2       38.29       34.48     10.15 o 
  -2   4   2       14.34        2.29      5.49 o 
  -1   4   2      246.83      262.01     20.42 o 
   0   4   2     7652.73     8330.69    119.29 o 
   1   4   2       84.64       86.02     10.40 o 
   2   4   2      147.57      120.55     12.98 o 
   3   4   2      247.66      301.83     20.12 o 
   4   4   2       73.79       81.08     14.31 o 
   5   4   2        0.33        1.82     11.65 o 
  -8   5   2       43.28       52.69     20.03 o 
  -7   5   2        9.06        9.32     13.86 o 
  -6   5   2      498.88      511.21     35.75 o 
  -5   5   2       41.09       72.60     16.12 o 
  -4   5   2      106.63      150.85     18.49 o 
  -3   5   2       37.43       38.24     10.03 o 
  -2   5   2      731.12      867.98     36.14 o 
  -1   5   2      589.90      694.38     33.81 o 
   0   5   2      150.33      142.32     20.26 o 
   1   5   2      232.75      233.25     24.41 o 
   2   5   2       19.53        9.40      7.22 o 
   3   5   2      110.43      110.23     17.26 o 
   4   5   2        6.29        4.02      9.56 o 
  -8   6   2       40.65       -1.50     16.23 o 
  -7   6   2       56.97       64.70     20.94 o 
  -6   6   2        4.74       15.29     12.25 o 
  -5   6   2      165.31      160.57     22.67 o 
  -4   6   2       23.97       27.53     11.77 o 
  -3   6   2      137.26      163.41     19.32 o 
  -2   6   2      185.98      195.33     22.52 o 
  -1   6   2     2609.58     2947.92     76.83 o 
   0   6   2      111.25       99.46     19.67 o 
   1   6   2        0.28       -2.61      9.91 o 
   2   6   2       68.13       55.66     19.39 o 
   3   6   2       94.55       87.06     19.02 o 
  -7   7   2       30.14       55.58     20.03 o 
  -6   7   2       91.51       85.87     21.13 o 
  -5   7   2       71.89       82.32     18.29 o 
  -4   7   2       15.42       13.00     10.82 o 
  -3   7   2      234.05      251.38     25.99 o 
  -2   7   2       46.11       50.84     15.44 o 
  -1   7   2        6.06       11.61     11.02 o 
   0   7   2      157.00      181.47     27.14 o 
   1   7   2      128.64      101.16     23.90 o 
   2   7   2        7.35        0.67     12.92 o 
  -6   8   2       40.81       34.01     17.02 o 
  -5   8   2      105.24       92.15     20.50 o 
  -3   8   2        1.36       -1.30     10.47 o 
  -2   8   2       82.83       91.33     20.50 o 
  -1   8   2        9.56        3.52     11.06 o 
   0   8   2       12.37        9.52     15.21 o 
  -5   9   2       19.81       16.35     15.21 o 
  -3   9   2       55.05       68.02     20.18 o 
  -2   9   2        6.26       22.04     16.12 o 
   0  -9   3      121.19      173.53     31.28 o 
   1  -9   3        5.46       -2.92     11.14 o 
   2  -9   3       17.56       10.15     12.21 o 
   3  -9   3        9.90       23.90     12.64 o 
   4  -9   3      240.09      302.77     35.63 o 
   5  -9   3       71.83       24.89     16.12 o 
   6  -9   3        0.29       10.23     15.72 o 
  -1  -8   3      142.49      177.00     28.95 o 
   0  -8   3       53.62       44.12     15.01 o 
   1  -8   3        3.79        9.95     12.56 o 
   2  -8   3      157.48      199.44     23.03 o 
   3  -8   3        4.78        6.79      8.69 o 
   4  -8   3        0.28       10.74     11.26 o 
   5  -8   3      319.56      311.97     31.05 o 
   6  -8   3       40.12       59.61     19.24 o 
   7  -8   3       19.13       22.12     16.12 o 
  -3  -7   3       28.83       20.37     11.64 o 
  -2  -7   3       15.25       24.41     13.00 o 
  -1  -7   3        5.24        1.46     11.22 o 
   0  -7   3      414.98      407.49     33.81 o 
   1  -7   3      369.79      425.06     32.82 o 
   2  -7   3      118.42      126.68     19.24 o 
   3  -7   3       16.36       10.19      7.27 o 
   4  -7   3        7.08       31.40     12.40 o 
   5  -7   3      114.41       90.85     18.53 o 
   6  -7   3        0.30       -1.34     11.34 o 
   7  -7   3      141.14      130.35     24.92 o 
  -4  -6   3       15.06       11.20     11.48 o 
  -3  -6   3       97.24       95.46     28.87 o 
  -2  -6   3      256.01      263.86     55.58 o 
  -1  -6   3      204.12      219.58     26.07 o 
   0  -6   3       66.08       87.41     17.85 o 
   1  -6   3      553.89      514.73     30.45 o 
   2  -6   3       99.56      104.04     15.29 o 
   3  -6   3       33.14       22.91      8.26 o 
   4  -6   3      135.54      163.77     19.63 o 
   5  -6   3      253.24      206.59     22.79 o 
   6  -6   3       12.01       -9.76      9.12 o 
   7  -6   3       26.90       22.32     14.34 o 
   8  -6   3       56.37       88.20     22.87 o 
  -5  -5   3      111.84       91.97     16.34 o 
  -4  -5   3       36.50       42.55     11.86 o 
  -3  -5   3      112.03      128.05     18.84 o 
  -2  -5   3      223.72      212.21     16.57 o 
  -1  -5   3      818.94      883.65     26.19 o 
   0  -5   3      790.44      738.30     32.55 o 
   1  -5   3       30.46       32.39      8.41 o 
   2  -5   3        8.15        7.58      5.14 o 
   3  -5   3     1233.26     1368.75     26.69 o 
   4  -5   3      306.65      308.30     21.45 o 
   5  -5   3      352.13      394.73     27.18 o 
   6  -5   3      522.28      540.72     33.50 o 
   7  -5   3      370.11      312.65     30.77 o 
   8  -5   3       46.44       70.32     17.54 o 
  -5  -4   3      191.12      223.38     20.08 o 
  -4  -4   3       42.51       29.57      9.78 o 
  -3  -4   3      196.57      175.27     15.32 o 
  -2  -4   3      999.57     1021.99     36.99 o 
  -1  -4   3       72.96       78.15     10.19 o 
   0  -4   3        2.59        1.66      4.15 o 
   1  -4   3      271.65      219.90     14.97 o 
   2  -4   3     1773.41     1838.79     39.42 o 
   3  -4   3       79.13       68.59     20.92 o 
   4  -4   3      487.06      501.50     25.48 o 
   5  -4   3       14.17       13.19      8.73 o 
   6  -4   3      369.33      303.09     26.54 o 
   7  -4   3       41.41       25.53     10.56 o 
   8  -4   3      142.29      134.79     18.06 o 
  -6  -3   3       18.50       34.13     19.47 o 
  -5  -3   3       68.60       76.00     17.18 o 
  -4  -3   3      606.79      714.77     25.94 o 
  -3  -3   3        9.71        5.32      4.60 o 
  -2  -3   3     1335.81     1390.31     31.40 o 
  -1  -3   3      444.42      385.58     13.70 o 
   0  -3   3      961.95      932.04     14.42 o 
   1  -3   3        1.24        3.52      3.59 o 
   2  -3   3     2635.69     2819.93     30.74 o 
   3  -3   3      670.24      701.54     13.80 o 
   4  -3   3       92.83       88.05     12.28 o 
   5  -3   3      831.82      858.82     36.06 o 
   6  -3   3      849.55      803.22     28.96 o 
   7  -3   3       48.46       43.13     14.48 o 
   8  -3   3       36.52       16.99     16.39 o 
  -6  -2   3      302.41      324.73     33.89 o 
  -5  -2   3        9.00        8.34      7.10 o 
  -4  -2   3        2.41       -3.21      4.30 o 
  -3  -2   3     1351.97     1409.92     29.53 o 
  -2  -2   3      612.78      585.07     16.83 o 
  -1  -2   3       39.24       54.60      3.34 o 
   0  -2   3        3.09        2.29      2.28 o 
   1  -2   3     1930.04     1857.88     17.72 o 
   2  -2   3       18.86       21.64      2.74 o 
   3  -2   3     1438.34     1448.35     26.95 o 
   4  -2   3      890.00      947.55     24.91 o 
   5  -2   3     1336.77     1291.70     32.27 o 
   6  -2   3       23.14       15.08      8.27 o 
   7  -2   3      102.49       98.00     20.74 o 
  -7  -1   3        1.27       18.25     15.64 o 
  -6  -1   3       33.76       13.75     12.80 o 
  -5  -1   3     1740.62     1721.90     58.42 o 
  -4  -1   3      174.89      172.39     11.79 o 
  -3  -1   3       48.73       25.61      5.11 o 
  -2  -1   3      125.36      188.41     16.51 o 
  -1  -1   3    10506.08    10284.77     66.89 o 
   0  -1   3       87.67       60.17      4.43 o 
   1  -1   3       70.24      105.69      4.00 o 
   2  -1   3       67.53       42.38      3.72 o 
   3  -1   3      603.00      540.36     12.16 o 
   4  -1   3      545.43      552.09     15.01 o 
   5  -1   3      462.40      466.69     20.12 o 
   6  -1   3       68.52       68.34     17.10 o 
   7  -1   3       12.79        5.65     11.18 o 
  -7   0   3       50.83       36.26     16.71 o 
  -6   0   3       49.43       29.47     14.14 o 
  -5   0   3      154.26      164.91     21.13 o 
  -4   0   3      183.49      178.01     18.27 o 
  -3   0   3      802.83      756.44     17.31 o 
  -2   0   3       84.92      113.93      6.51 o 
  -1   0   3        1.61       -1.22      4.31 o 
   0   0   3     1827.37     1734.41     21.73 o 
   1   0   3      633.75      592.34     10.45 o 
   2   0   3     1039.47      885.03     14.66 o 
   3   0   3       92.43       91.43      7.22 o 
   4   0   3      705.24      686.50     16.51 o 
   5   0   3        5.79        4.78      8.33 o 
   6   0   3       42.10       63.00     15.88 o 
   7   0   3        1.48        4.03     13.15 o 
  -8   1   3       10.70       35.35     19.71 o 
  -7   1   3       20.20        4.03     13.90 o 
  -6   1   3      840.70      780.13     42.07 o 
  -5   1   3      372.62      420.68     28.56 o 
  -4   1   3      102.51       85.95      7.09 o 
  -3   1   3      943.28     1150.22     20.97 o 
  -2   1   3     1469.66     1350.95     20.38 o 
  -1   1   3      410.29      502.72     17.74 o 
   0   1   3      398.42      493.80     18.57 o 
   1   1   3     1228.65     1197.17     16.78 o 
   2   1   3     2087.80     1989.13     24.86 o 
   3   1   3       31.67       31.61      4.96 o 
   4   1   3        0.71        4.86      4.34 o 
   5   1   3       90.40      122.85     20.74 o 
   6   1   3       66.49       60.20     18.21 o 
  -8   2   3       14.11       31.24     16.43 o 
  -7   2   3      188.40      165.78     26.98 o 
  -6   2   3      148.92      130.08     22.16 o 
  -5   2   3      135.69      132.09     18.80 o 
  -4   2   3     1112.79     1113.68     20.71 o 
  -3   2   3      478.85      421.82     12.67 o 
  -2   2   3      157.12      127.62      7.86 o 
  -1   2   3      222.80      290.33     15.29 o 
   0   2   3      190.32      159.90     13.35 o 
   1   2   3       80.13       63.64      7.07 o 
   2   2   3        6.92       12.55      4.88 o 
   3   2   3      207.51      194.35     14.48 o 
   4   2   3       80.10       98.74     12.93 o 
   5   2   3        1.53       -3.79      8.57 o 
   6   2   3       10.70        1.54     13.39 o 
  -8   3   3      183.90      173.09     30.61 o 
  -7   3   3       12.58        5.14     11.69 o 
  -6   3   3       29.01       18.64     11.81 o 
  -5   3   3      239.48      258.06     24.96 o 
  -4   3   3      192.42      223.20     10.61 o 
  -3   3   3        4.20       -3.14      5.31 o 
  -2   3   3      407.88      337.49     17.70 o 
  -1   3   3      425.27      395.00     20.26 o 
   0   3   3      163.92      213.46     18.60 o 
   1   3   3      679.47      754.67     22.57 o 
   2   3   3       19.56       22.64      6.34 o 
   3   3   3       59.74       48.72      9.86 o 
   4   3   3       10.26       24.85      9.32 o 
   5   3   3       59.15       30.45     14.65 o 
  -8   4   3      126.82      127.78     26.66 o 
  -7   4   3      198.25      251.03     31.05 o 
  -6   4   3       71.43       55.02     16.08 o 
  -5   4   3      158.40      154.72     20.46 o 
  -4   4   3      214.95      163.05     22.42 o 
  -3   4   3     1083.33     1087.15     29.72 o 
  -2   4   3       71.05      100.96     13.11 o 
  -1   4   3       43.33       29.43      9.44 o 
   0   4   3       24.34       48.11     12.48 o 
   1   4   3      225.23      314.11     27.10 o 
   2   4   3       45.95       54.51     10.03 o 
   3   4   3      418.49      460.82     24.17 o 
   4   4   3       29.72       12.86     12.54 o 
   5   4   3       14.29       13.23     14.93 o 
  -8   5   3        7.83        5.45     14.22 o 
  -7   5   3       57.81       47.80     17.30 o 
  -6   5   3      320.44      384.14     33.54 o 
  -5   5   3        9.30        3.48      9.01 o 
  -4   5   3      150.63      150.16     12.03 o 
  -3   5   3      557.08      603.37     29.07 o 
  -2   5   3     1128.77     1241.10     44.48 o 
  -1   5   3      103.25      111.00     18.33 o 
   0   5   3      193.57      208.40     25.16 o 
   1   5   3      135.60      152.87     23.74 o 
   2   5   3       77.19      104.43     24.35 o 
   3   5   3       12.60        7.60      8.05 o 
   4   5   3       45.07       52.52     19.36 o 
  -7   6   3       38.81       51.82     19.75 o 
  -6   6   3       54.09       46.06     15.41 o 
  -5   6   3       14.25       16.67     11.49 o 
  -4   6   3      542.30      543.88     33.18 o 
  -3   6   3       21.69       18.84     10.82 o 
  -2   6   3       14.41       27.10     13.23 o 
  -1   6   3       81.93       87.49     18.64 o 
   0   6   3     1155.54     1237.39     55.14 o 
   1   6   3        0.20       -2.65      9.36 o 
   2   6   3      104.10       61.42     20.78 o 
   3   6   3       28.06       51.90     23.19 o 
  -7   7   3       13.08       30.22     16.99 o 
  -6   7   3      133.25      105.03     21.73 o 
  -5   7   3        8.98       16.67     10.11 o 
  -4   7   3      131.57      101.60     20.22 o 
  -3   7   3       79.08       87.81     18.41 o 
  -2   7   3       32.91       31.32     14.34 o 
  -1   7   3       81.01       76.63     19.59 o 
   0   7   3      138.65       89.59     22.16 o 
   1   7   3       65.56      109.61     25.48 o 
  -6   8   3       12.40        8.61     12.64 o 
  -5   8   3      178.86      103.97     21.25 o 
  -3   8   3        9.20       14.30     13.15 o 
  -2   8   3        5.28       11.53     13.75 o 
  -1   8   3      463.91      434.82     39.93 o 
   0   8   3        5.41       -4.74     11.49 o 
  -3   9   3       84.19       76.28     20.07 o 
   0  -9   4       16.69       29.47     19.95 o 
   1  -9   4      107.09      128.22     26.54 o 
   2  -9   4       58.00       31.48     15.37 o 
   3  -9   4      135.14      138.05     22.83 o 
   4  -9   4       49.87       47.16     18.45 o 
   5  -9   4      101.63      124.66     24.85 o 
  -1  -8   4       49.45       57.04     18.01 o 
   0  -8   4        0.34       -9.32     10.47 o 
   1  -8   4      104.13       93.62     21.09 o 
   2  -8   4      176.55      146.94     22.67 o 
   3  -8   4       27.41       42.78     14.02 o 
   4  -8   4        3.72        2.73     11.38 o 
   5  -8   4        5.88       21.05     13.94 o 
   6  -8   4      116.42       65.29     19.24 o 
   7  -8   4       16.71       26.90     17.93 o 
  -3  -7   4      126.98      109.36     16.81 o 
  -2  -7   4        5.90       -5.59      7.16 o 
  -1  -7   4       20.46        6.72     12.01 o 
   0  -7   4      835.36      838.20     44.60 o 
   1  -7   4       52.49       60.12     16.27 o 
   2  -7   4       87.83       75.52     16.39 o 
   3  -7   4       24.78       11.06      8.06 o 
   4  -7   4      484.54      505.01     31.01 o 
   5  -7   4       35.45       44.28     14.81 o 
   6  -7   4       62.96       83.54     18.49 o 
   7  -7   4        6.63       17.18     14.85 o 
  -4  -6   4       36.72       36.64     12.78 o 
  -3  -6   4        5.87        9.02      9.53 o 
  -2  -6   4      123.71      158.36     16.54 o 
  -1  -6   4       73.97       73.55     15.88 o 
   0  -6   4      283.47      271.76     25.04 o 
   1  -6   4      224.15      271.05     24.02 o 
   2  -6   4      529.58      584.76     28.60 o 
   3  -6   4      151.40      152.82     14.20 o 
   4  -6   4       20.83       15.41      9.60 o 
   5  -6   4      548.55      654.09     35.55 o 
   6  -6   4       27.33       40.61     14.38 o 
   7  -6   4        4.61       16.79     12.28 o 
  -5  -5   4        6.48        8.82     10.52 o 
  -4  -5   4      309.15      359.09     59.41 o 
  -3  -5   4       10.48       17.21      8.14 o 
  -2  -5   4      102.06      111.71     12.75 o 
  -1  -5   4      515.77      459.73     18.75 o 
   0  -5   4      762.90      793.90     20.41 o 
   1  -5   4      213.69      257.70     20.26 o 
   2  -5   4      300.24      326.12     19.43 o 
   3  -5   4      798.45      809.11     20.22 o 
   4  -5   4        0.52        8.06      6.64 o 
   5  -5   4        5.05       -0.63      7.11 o 
   6  -5   4        9.55        2.29      9.60 o 
   7  -5   4      308.22      319.45     23.15 o 
   8  -5   4        0.10       -2.25      9.80 o 
  -5  -4   4        9.56        9.89      9.86 o 
  -4  -4   4       20.35       18.20      8.82 o 
  -3  -4   4      416.37      406.15     20.06 o 
  -2  -4   4      807.16      875.89     34.62 o 
  -1  -4   4      599.89      559.47     31.24 o 
   0  -4   4      354.29      426.15     14.60 o 
   1  -4   4     1002.74      905.75     30.22 o 
   2  -4   4      237.51      202.63     19.57 o 
   3  -4   4      306.36      260.95     10.47 o 
   4  -4   4      394.07      415.86     22.04 o 
   5  -4   4       58.27       62.85     12.64 o 
   6  -4   4       54.45       31.74      9.44 o 
   7  -4   4       37.38       27.29     20.50 o 
   8  -4   4       88.57      101.47     29.45 o 
  -6  -3   4        9.60        9.32     14.06 o 
  -5  -3   4      121.40      140.25     16.48 o 
  -4  -3   4       15.46        7.12      6.75 o 
  -3  -3   4      709.36      800.99     24.51 o 
  -2  -3   4       13.88       19.38      6.16 o 
  -1  -3   4     1701.26     1681.08     28.44 o 
   0  -3   4      354.22      307.31      8.45 o 
   1  -3   4      331.47      493.97     14.18 o 
   2  -3   4      242.10      177.43      6.68 o 
   3  -3   4      841.87      892.42     25.64 o 
   4  -3   4      294.98      290.54     14.55 o 
   5  -3   4       66.19       55.81      9.79 o 
   6  -3   4      722.50      772.48     28.54 o 
   7  -3   4       49.56       46.61     16.12 o 
  -6  -2   4        4.60        5.61     12.76 o 
  -5  -2   4      190.14      211.58     26.60 o 
  -4  -2   4      196.57      196.55     14.22 o 
  -3  -2   4      833.29      815.01     22.37 o 
  -2  -2   4     1583.25     1533.02     27.07 o 
  -1  -2   4     1155.25     1414.34     16.88 o 
   0  -2   4      587.98      490.17     12.26 o 
   1  -2   4     1369.23     1287.17     15.58 o 
   2  -2   4     1245.81     1263.30     17.30 o 
   3  -2   4       11.39       15.87      3.16 o 
   4  -2   4      575.50      569.62     19.55 o 
   5  -2   4       17.04        3.41      5.96 o 
   6  -2   4      241.44      242.46     18.31 o 
   7  -2   4       47.47       23.98     13.63 o 
  -7  -1   4        3.18       14.89     15.92 o 
  -6  -1   4       84.83       90.34     20.78 o 
  -5  -1   4        1.59        1.19      9.76 o 
  -4  -1   4      975.51     1005.84     25.50 o 
  -3  -1   4     1033.03     1266.15     37.80 o 
  -2  -1   4     2448.54     2499.64     31.67 o 
  -1  -1   4     5112.65     5096.40     61.48 o 
   0  -1   4     3086.59     2877.53     31.31 o 
   1  -1   4     1029.07     1188.67     18.48 o 
   2  -1   4      498.40      470.64     10.35 o 
   3  -1   4     1090.05     1012.69     23.49 o 
   4  -1   4        5.50        5.67      3.38 o 
   5  -1   4      800.36      886.58     38.26 o 
   6  -1   4      280.15      307.23     28.91 o 
   7  -1   4       20.24       17.18     15.56 o 
  -7   0   4        5.93       -3.24     11.81 o 
  -6   0   4      626.33      584.92     37.29 o 
  -5   0   4      175.71      164.84     21.33 o 
  -4   0   4      178.40      190.17     11.40 o 
  -3   0   4      627.31      587.39     15.70 o 
  -2   0   4      282.05      373.66     11.29 o 
  -1   0   4       94.10       63.64      4.92 o 
   0   0   4     1176.78     1159.68     19.82 o 
   1   0   4     2736.94     2508.44     24.27 o 
   2   0   4        6.94        9.52      2.76 o 
   3   0   4      646.85      616.89     17.23 o 
   4   0   4      188.48      204.50     10.54 o 
   5   0   4      604.50      706.47     36.85 o 
   6   0   4        8.49       11.18     12.21 o 
   7   0   4       88.61       95.08     24.13 o 
  -8   1   4        8.98       20.42     18.45 o 
  -7   1   4       16.35        6.28     12.68 o 
  -6   1   4       70.45       84.14     19.24 o 
  -5   1   4     1528.92     1556.52     52.81 o 
  -4   1   4       15.43       14.22      4.28 o 
  -3   1   4     1563.14     1549.36     25.34 o 
  -2   1   4      613.75      534.25     13.84 o 
  -1   1   4     2973.49     2787.71     47.68 o 
   0   1   4     1285.32     1469.46     35.63 o 
   1   1   4      506.44      465.21     11.28 o 
   2   1   4     1262.23     1224.26     20.25 o 
   3   1   4       15.23       12.78      3.77 o 
   4   1   4       82.17      104.09      8.92 o 
   5   1   4      330.53      357.91     30.89 o 
   6   1   4       84.05       67.27     17.89 o 
  -8   2   4       21.22      -13.35     13.94 o 
  -7   2   4      268.61      271.33     32.35 o 
  -6   2   4       28.51        2.45     10.70 o 
  -5   2   4       17.89        6.60      9.44 o 
  -4   2   4      481.78      471.29     14.88 o 
  -3   2   4     1131.51     1059.09     21.83 o 
  -2   2   4       91.17      121.12      8.31 o 
  -1   2   4      325.62      401.52     19.59 o 
   0   2   4     1191.20     1210.65     35.55 o 
   1   2   4      775.11      747.66     19.99 o 
   2   2   4      698.75      666.61     16.14 o 
   3   2   4       50.99       45.01      6.17 o 
   4   2   4      196.26      187.49     15.92 o 
   5   2   4       12.30        3.59     11.06 o 
   6   2   4       22.77       53.29     19.71 o 
  -8   3   4       62.15       25.79     18.92 o 
  -7   3   4        2.43        9.44     13.98 o 
  -6   3   4      553.95      584.80     38.04 o 
  -5   3   4      217.01      187.67     22.87 o 
  -4   3   4      302.65      271.14     16.20 o 
  -3   3   4      181.05      182.65     10.81 o 
  -2   3   4     1244.43     1219.50     35.79 o 
  -1   3   4       37.62       34.13      8.81 o 
   0   3   4       35.44       51.55     10.82 o 
   1   3   4       34.23       27.75      6.04 o 
   2   3   4      198.95      200.92     14.69 o 
   3   3   4       67.18       76.28     11.81 o 
   4   3   4      141.27      168.90     17.01 o 
   5   3   4       12.30       33.34     14.58 o 
  -8   4   4       78.05      108.67     25.79 o 
  -7   4   4      106.92       54.63     19.63 o 
  -6   4   4       57.07       39.22     15.76 o 
  -5   4   4        2.12        4.19      9.24 o 
  -4   4   4      611.43      596.71     19.60 o 
  -3   4   4        0.86       -0.33      3.91 o 
  -2   4   4        1.26       11.30      7.23 o 
  -1   4   4      288.97      306.44     23.31 o 
   0   4   4      331.50      335.36     26.62 o 
   1   4   4        0.47       -3.95      7.86 o 
   2   4   4        0.97       -0.61      5.33 o 
   3   4   4       97.28      114.24     15.13 o 
   4   4   4        9.97        1.01      8.73 o 
  -8   5   4       51.23       54.08     21.05 o 
  -7   5   4       94.96       70.51     20.15 o 
  -6   5   4      146.25      149.19     24.25 o 
  -5   5   4       38.67       33.54     13.35 o 
  -4   5   4      532.86      427.68     18.29 o 
  -3   5   4      158.23      118.22     16.63 o 
  -2   5   4      565.78      577.73     32.39 o 
  -1   5   4       23.05       47.95     14.02 o 
   0   5   4       25.79       36.18     13.19 o 
   1   5   4      207.56      311.07     31.56 o 
   2   5   4       60.78       37.41     15.88 o 
   3   5   4       12.72       10.80      9.27 o 
  -7   6   4      173.79      155.51     27.73 o 
  -6   6   4        0.14       17.85     12.96 o 
  -5   6   4      114.23      120.12     20.15 o 
  -4   6   4       20.23       25.70      9.15 o 
  -3   6   4      100.62      147.65     21.01 o 
  -2   6   4        6.97       19.55     11.06 o 
  -1   6   4       57.53      100.61     20.70 o 
   0   6   4        3.49        3.04     10.98 o 
   1   6   4       57.55       39.86     17.34 o 
   2   6   4        9.83        1.30     16.23 o 
  -7   7   4        3.75       -2.17     12.68 o 
  -6   7   4       83.63      111.63     22.24 o 
  -5   7   4        1.05       11.34     11.06 o 
  -4   7   4       12.32       -0.55      9.64 o 
  -3   7   4      191.71      260.07     28.44 o 
  -2   7   4       30.63       35.63     16.04 o 
  -1   7   4        0.27       20.82     12.17 o 
   0   7   4      172.47      189.21     29.51 o 
   1   7   4       52.51       52.77     21.09 o 
  -6   8   4        0.16        6.83     13.79 o 
  -5   8   4       48.07       18.53     13.55 o 
  -3   8   4       27.72       40.65     17.06 o 
  -2   8   4        1.67        2.13     12.76 o 
  -1   8   4       29.03       23.94     15.37 o 
   0  -9   5       25.69       18.09     14.54 o 
   1  -9   5        2.68        3.91     13.19 o 
   2  -9   5       32.06       33.77     16.08 o 
  -2  -8   5       57.89       53.76     19.71 o 
  -1  -8   5       94.80       94.41     23.62 o 
   0  -8   5        1.95        0.87     12.72 o 
   1  -8   5       16.95       19.12     13.75 o 
   2  -8   5      270.52      276.78     28.99 o 
   3  -8   5       62.73       84.37     18.41 o 
   4  -8   5        3.44      -13.75      9.16 o 
  -3  -7   5      131.17      109.15     17.19 o 
  -2  -7   5        1.09       -2.46      7.75 o 
  -1  -7   5        2.63        5.49     10.94 o 
   0  -7   5      157.31      135.01     21.92 o 
   1  -7   5      666.35      755.45     38.55 o 
   2  -7   5      323.95      312.96     25.83 o 
   3  -7   5      181.56      206.94     20.46 o 
   4  -7   5       54.03       33.89     12.52 o 
   5  -7   5      473.12      567.38     34.13 o 
   7  -7   5       48.03       27.73     17.66 o 
  -4  -6   5        3.44       -0.40      9.32 o 
  -3  -6   5      108.68      117.77     16.61 o 
  -2  -6   5       48.80       53.86     10.79 o 
  -1  -6   5       17.68       18.88      7.21 o 
   0  -6   5       34.90       28.84     11.46 o 
   1  -6   5      904.99      978.58     26.82 o 
   2  -6   5      579.22      625.81     29.94 o 
   3  -6   5        1.10        5.46      4.34 o 
   4  -6   5        0.79       10.11      8.02 o 
   5  -6   5        5.41        1.46      8.49 o 
   6  -6   5      159.28      183.01     22.75 o 
   7  -6   5        0.14        3.31      9.31 o 
  -5  -5   5        0.31       -0.83     10.88 o 
  -4  -5   5      120.19      143.65     63.66 o 
  -3  -5   5      146.15      141.28     15.72 o 
  -2  -5   5        3.65       10.13      6.33 o 
  -1  -5   5      387.21      356.13     16.89 o 
   0  -5   5     1629.84     1730.12     31.70 o 
   1  -5   5      347.22      376.46     25.97 o 
   2  -5   5      955.46     1077.64     26.54 o 
   3  -5   5      298.26      294.83     15.52 o 
   4  -5   5      768.77      696.04     29.31 o 
   5  -5   5      483.36      457.20     52.08 o 
   6  -5   5       63.47       95.02     13.27 o 
   7  -5   5       75.62       98.47     16.75 o 
  -5  -4   5      116.12      113.22     17.16 o 
  -4  -4   5       68.25       41.10     10.43 o 
  -3  -4   5        8.92       13.72     10.17 o 
  -2  -4   5      479.49      460.58     18.49 o 
  -1  -4   5      180.20      178.51     11.42 o 
   0  -4   5      681.62      708.48     18.64 o 
   1  -4   5      793.36      877.17     21.55 o 
   2  -4   5      877.59      764.36     15.29 o 
   3  -4   5      310.71      400.55     11.57 o 
   4  -4   5       65.11       59.38     20.26 o 
   5  -4   5      724.87      727.04     25.26 o 
   6  -4   5        1.81       -0.45      7.13 o 
   7  -4   5       19.64       25.22     11.05 o 
  -6  -3   5        2.77        5.41     14.02 o 
  -5  -3   5       18.63       10.50      7.99 o 
  -4  -3   5      731.35      747.93     26.26 o 
  -3  -3   5      489.37      521.60     30.71 o 
  -2  -3   5      920.71      973.48     39.01 o 
  -1  -3   5      707.61      706.57     13.27 o 
   0  -3   5       69.21       49.88      9.95 o 
   1  -3   5     1289.06     1290.04     56.88 o 
   2  -3   5      223.23      306.75      8.70 o 
   3  -3   5      718.15      618.67     13.17 o 
   4  -3   5       11.69        8.57      7.92 o 
   5  -3   5      163.54      185.85     35.08 o 
   6  -3   5        6.54       -5.48      7.15 o 
   7  -3   5       38.87       56.34     24.67 o 
  -6  -2   5      105.49       66.24     19.99 o 
  -5  -2   5        1.67        1.79      5.99 o 
  -4  -2   5        0.44       -0.73      7.88 o 
  -3  -2   5      931.48      863.47     23.29 o 
  -2  -2   5     1089.50     1144.33     23.80 o 
  -1  -2   5     1937.91     1909.82     21.06 o 
   0  -2   5       94.38       51.77      8.88 o 
   1  -2   5     1269.80     1112.46     20.98 o 
   2  -2   5      402.64      514.52     10.72 o 
   3  -2   5       86.68       76.82     10.16 o 
   4  -2   5     1128.44     1157.69     28.24 o 
   5  -2   5       27.60       31.71      8.44 o 
   6  -2   5       38.67       18.52      8.84 o 
   7  -2   5       25.54       17.50     13.67 o 
  -7  -1   5       59.66       55.62     22.55 o 
  -6  -1   5       19.15       26.54     14.06 o 
  -5  -1   5     1108.63     1189.07     37.56 o 
  -4  -1   5       80.86       72.33      8.99 o 
  -3  -1   5      108.15      132.16      9.63 o 
  -2  -1   5       63.28      102.39      7.66 o 
  -1  -1   5     5846.78     6037.24     48.88 o 
   0  -1   5     1110.61     1017.95     19.67 o 
   1  -1   5     3300.15     3599.97     27.60 o 
   2  -1   5      142.65       87.45      6.49 o 
   3  -1   5     1354.33     1417.63     25.84 o 
   4  -1   5      376.69      368.85     12.83 o 
   5  -1   5      148.99      145.87     13.69 o 
   6  -1   5      284.33      315.92     29.51 o 
   7  -1   5       37.49       22.95     14.81 o 
  -7   0   5        3.51       17.78     14.38 o 
  -6   0   5       56.60       29.03     14.54 o 
  -5   0   5      513.80      551.78     33.18 o 
  -4   0   5      461.86      456.12     17.54 o 
  -3   0   5      299.36      261.54     11.35 o 
  -2   0   5      970.44      856.66     18.15 o 
  -1   0   5      441.64      546.54     15.07 o 
   0   0   5     2347.70     2184.81     30.59 o 
   1   0   5     1151.02     1034.47     19.50 o 
   2   0   5      643.06      607.65     14.51 o 
   3   0   5       11.29        9.07      6.34 o 
   4   0   5       54.13       54.30      8.86 o 
   5   0   5       26.27       42.54     13.83 o 
   6   0   5      249.58      279.47     29.98 o 
  -7   1   5        4.41       12.64     12.80 o 
  -6   1   5      137.76      128.02     23.42 o 
  -5   1   5       80.94       77.46     16.43 o 
  -4   1   5     1185.91     1283.63     29.53 o 
  -3   1   5        7.94       25.10      6.66 o 
  -2   1   5     3223.96     3266.15     38.31 o 
  -1   1   5       59.96       44.60      8.73 o 
   0   1   5        3.10       15.29      7.07 o 
   1   1   5      443.39      433.18     11.74 o 
   2   1   5     1874.75     1989.03     40.67 o 
   3   1   5      136.52      143.34      9.20 o 
   4   1   5      159.26      162.86     10.96 o 
   5   1   5      508.26      711.44     40.25 o 
   6   1   5      190.20      171.51     26.82 o 
  -8   2   5       19.76       32.31     18.68 o 
  -7   2   5       28.17       23.27     17.46 o 
  -6   2   5      509.13      623.40     38.32 o 
  -5   2   5       32.82       37.13     13.31 o 
  -4   2   5      260.89      280.75     18.76 o 
  -3   2   5     1148.20     1165.11     24.32 o 
  -2   2   5      303.81      336.77     13.14 o 
  -1   2   5      131.13      102.03     13.15 o 
   0   2   5      808.68      750.90     29.47 o 
   1   2   5      971.94      968.91     27.26 o 
   2   2   5       45.33       47.47      5.89 o 
   3   2   5      253.63      270.98     16.64 o 
   4   2   5      125.04      129.46     21.53 o 
   5   2   5      172.60      190.79     26.70 o 
  -8   3   5       16.05       27.26     18.57 o 
  -7   3   5        7.88       -5.10     12.09 o 
  -6   3   5      200.47      170.25     24.57 o 
  -5   3   5     1668.93     1815.72     59.53 o 
  -4   3   5       61.93       60.71      8.10 o 
  -3   3   5      834.52      790.85     21.28 o 
  -2   3   5      213.24      215.12     18.21 o 
  -1   3   5     1235.30     1215.59     39.86 o 
   0   3   5      162.70      156.86     17.50 o 
   1   3   5       26.23       21.45     10.07 o 
   2   3   5      274.32      299.39     17.66 o 
   3   3   5       51.05       52.68     10.49 o 
   4   3   5      192.04      202.39     18.50 o 
   5   3   5       46.56       27.61     15.05 o 
  -8   4   5        0.19       18.53     18.33 o 
  -7   4   5      302.97      267.73     32.39 o 
  -6   4   5       15.21        6.36     12.84 o 
  -5   4   5       10.92        0.16      9.20 o 
  -4   4   5      171.04      175.19     12.84 o 
  -3   4   5       69.25       71.76     15.94 o 
  -2   4   5       19.43       28.48      9.80 o 
  -1   4   5      103.10      116.72     17.74 o 
   0   4   5      445.96      479.50     30.53 o 
   1   4   5        5.85       -1.90      8.33 o 
   2   4   5      105.48       89.52     12.91 o 
   3   4   5       52.20       37.94     10.25 o 
   4   4   5       66.03       64.95     32.37 o 
  -7   5   5        3.85        5.57     14.93 o 
  -6   5   5      780.28      791.12     44.64 o 
  -5   5   5       15.61       23.15     12.01 o 
  -4   5   5       11.12       20.94      7.36 o 
  -3   5   5        0.80        2.25      9.28 o 
  -2   5   5      907.20     1046.80     44.95 o 
  -1   5   5      104.54      120.91     19.95 o 
   0   5   5       83.97       80.74     17.58 o 
   1   5   5      100.04      102.54     20.78 o 
   2   5   5      105.29      100.29     22.95 o 
   3   5   5       10.73        2.22      9.24 o 
  -7   6   5       92.25      127.67     27.10 o 
  -6   6   5       50.91       66.76     18.76 o 
  -5   6   5        2.15        4.11     10.43 o 
  -4   6   5      106.87      123.91     36.30 o 
  -3   6   5        7.08        4.74     11.10 o 
  -2   6   5        0.29       -0.20     10.23 o 
  -1   6   5      192.43      218.71     27.73 o 
   0   6   5      122.89      136.24     24.77 o 
   1   6   5        0.28        8.69     12.68 o 
   2   6   5        1.68        3.28     13.27 o 
  -6   7   5       21.56       19.00     14.62 o 
  -5   7   5       79.01       75.33     18.57 o 
  -4   7   5       20.92       13.86     12.72 o 
  -3   7   5       47.67       50.09     18.21 o 
  -2   7   5        0.25        2.61     12.44 o 
  -1   7   5        3.82        0.87     12.48 o 
   0   7   5       24.41       20.62     15.64 o 
   1   7   5       66.12       57.99     22.44 o 
  -5   8   5       56.57       59.88     19.24 o 
  -3   8   5        6.18       14.58     15.80 o 
  -2   8   5        0.14       -7.03     13.47 o 
  -1   8   5       17.80       31.92     17.38 o 
   0  -9   6        3.22        9.24     14.54 o 
   1  -9   6      102.29      100.73     24.37 o 
   2  -9   6        3.64       11.89     14.58 o 
  -2  -8   6        0.17      -12.84     11.06 o 
  -1  -8   6       64.27       83.03     22.87 o 
   0  -8   6       38.03       27.06     14.89 o 
   1  -8   6        0.26       -1.78     10.39 o 
   2  -8   6      178.12      180.12     23.38 o 
   3  -8   6       11.41       17.75      8.64 o 
   6  -8   6      239.43      232.86     33.54 o 
  -3  -7   6        1.15       -5.59      9.34 o 
  -2  -7   6       12.04        3.46      8.67 o 
  -1  -7   6       16.26        0.71      9.16 o 
   0  -7   6      418.62      474.91     33.10 o 
   1  -7   6      109.95       87.85     17.81 o 
   2  -7   6       52.37       48.70      9.60 o 
   3  -7   6        0.48        7.19      6.60 o 
   4  -7   6      389.69      399.15     33.30 o 
   5  -7   6       33.49       21.61     13.83 o 
   6  -7   6       35.55       12.80     12.40 o 
   7  -7   6       44.37       33.69     19.36 o 
  -4  -6   6       17.21       -5.59      9.57 o 
  -3  -6   6      141.56       72.99     13.95 o 
  -2  -6   6      207.78      196.56     17.22 o 
  -1  -6   6      223.55      213.08     16.45 o 
   0  -6   6       12.17        9.44      8.49 o 
   1  -6   6      181.66      222.33     28.80 o 
   2  -6   6      574.34      652.30     22.59 o 
   3  -6   6      131.95      111.83     10.05 o 
   4  -6   6       21.00       14.14      6.87 o 
   5  -6   6      483.29      427.40     35.27 o 
   6  -6   6        3.20       -5.77     10.86 o 
   7  -6   6       13.61       13.75     14.73 o 
  -5  -5   6        3.21       -5.14      9.31 o 
  -4  -5   6       15.21       -9.05     13.27 o 
  -3  -5   6      327.49      352.64     21.37 o 
  -2  -5   6        1.36       -1.95      5.12 o 
  -1  -5   6       69.07       87.86     20.76 o 
   0  -5   6       32.71       22.25      6.68 o 
   1  -5   6      555.45      560.56     19.51 o 
   2  -5   6      107.96      137.74     11.18 o 
   3  -5   6     1575.82     1723.46     25.84 o 
   4  -5   6        2.84        7.07      5.47 o 
   5  -5   6      159.99      145.09     14.69 o 
   6  -5   6        1.59        2.29     12.13 o 
   7  -5   6      147.23      193.12     30.97 o 
  -5  -4   6       15.75       10.76      9.59 o 
  -4  -4   6       21.44        4.18      7.25 o 
  -3  -4   6      615.14      655.90     24.83 o 
  -2  -4   6      351.14      369.45     23.05 o 
  -1  -4   6        7.97       13.34      3.37 o 
   0  -4   6       44.72       46.58      6.35 o 
   1  -4   6     2076.46     2217.84     49.38 o 
   2  -4   6     1008.93     1003.79     17.34 o 
   3  -4   6       42.04       50.80      5.25 o 
   4  -4   6      131.01      114.45     10.46 o 
   5  -4   6        1.44       12.01      6.69 o 
   6  -4   6       66.96       61.39     12.02 o 
   7  -4   6       20.43       11.73     14.14 o 
  -6  -3   6       41.99       26.15     17.46 o 
  -5  -3   6       78.75       56.88     11.52 o 
  -4  -3   6      746.71      795.26     27.10 o 
  -3  -3   6      649.78      712.76     23.28 o 
  -2  -3   6       12.40        7.58      4.18 o 
  -1  -3   6      119.46       91.36      6.51 o 
   0  -3   6     2636.03     2758.03     26.86 o 
   1  -3   6      329.37      415.21      8.75 o 
   2  -3   6     2260.96     2409.53     43.89 o 
   3  -3   6       82.56       67.05      5.70 o 
   4  -3   6      875.93      862.50     24.62 o 
   5  -3   6      162.23      158.79     14.07 o 
   6  -3   6       53.51       77.15     16.04 o 
   7  -3   6        7.41        3.27      9.12 o 
  -6  -2   6      347.99      396.94     36.26 o 
  -5  -2   6      115.95      121.90     14.11 o 
  -4  -2   6       62.10       74.39     10.38 o 
  -3  -2   6        6.26        3.65      3.80 o 
  -2  -2   6      713.96      604.01     17.44 o 
  -1  -2   6     1600.10     1824.81     25.09 o 
   0  -2   6     2909.13     2915.27     41.79 o 
   1  -2   6      270.90      222.02     10.26 o 
   2  -2   6       18.94       40.37      6.47 o 
   3  -2   6       59.97       80.92      6.01 o 
   4  -2   6       21.62       20.02      6.08 o 
   5  -2   6      478.22      490.93     21.82 o 
   6  -2   6       13.89        1.35      7.16 o 
   7  -2   6       57.64       85.01     21.65 o 
  -7  -1   6        0.69       10.63     16.63 o 
  -6  -1   6       22.77       25.79     15.13 o 
  -5  -1   6      319.19      294.44     17.51 o 
  -4  -1   6     1022.66     1005.79     26.20 o 
  -3  -1   6        1.03        3.52      3.56 o 
  -2  -1   6      939.93     1005.19     27.43 o 
  -1  -1   6     4470.44     4629.00     41.88 o 
   0  -1   6       42.72       25.98      4.92 o 
   1  -1   6      633.94      639.36     10.92 o 
   2  -1   6      105.84      154.34      7.19 o 
   3  -1   6     1064.01      982.13     38.79 o 
   4  -1   6       67.97       67.49      8.90 o 
   5  -1   6       30.32       27.88      8.90 o 
   6  -1   6        1.29        3.87     10.35 o 
   7  -1   6       31.11       32.47     15.52 o 
  -7   0   6      150.23      148.13     27.26 o 
  -6   0   6      227.91      231.12     28.16 o 
  -5   0   6        1.21       -3.04      9.24 o 
  -4   0   6       28.36       40.32      6.90 o 
  -3   0   6     1342.83     1298.60     26.01 o 
  -2   0   6     1232.40     1298.08     23.93 o 
  -1   0   6     1723.97     1667.39     24.50 o 
   0   0   6      321.88      243.95     11.14 o 
   1   0   6     1172.59     1005.52     21.33 o 
   2   0   6      276.76      298.54     15.23 o 
   3   0   6       15.78       14.36      4.32 o 
   4   0   6      494.59      538.08     17.26 o 
   5   0   6       28.42       24.28      8.68 o 
   6   0   6        3.05      -13.19     10.11 o 
  -7   1   6      105.21      124.66     25.99 o 
  -6   1   6       36.14       15.17     13.86 o 
  -5   1   6     1017.25     1041.27     44.56 o 
  -4   1   6      390.65      372.40     15.40 o 
  -3   1   6     1002.18     1111.21     24.50 o 
  -2   1   6       24.24       52.89      8.20 o 
  -1   1   6       85.55       73.19     11.49 o 
   0   1   6      276.80      214.33     17.81 o 
   1   1   6        1.32        2.78      2.58 o 
   2   1   6      916.24      847.08     18.79 o 
   3   1   6       44.69       38.07      6.18 o 
   4   1   6        5.31        2.58      4.91 o 
   5   1   6       23.33        7.58     10.07 o 
   6   1   6      164.49      170.05     27.81 o 
  -8   2   6        2.88      -22.67     16.79 o 
  -7   2   6       30.03       16.23     15.48 o 
  -6   2   6        2.90       13.79     11.53 o 
  -5   2   6       81.23       87.41     18.45 o 
  -4   2   6      803.71      829.35     22.86 o 
  -3   2   6      660.37      600.29     21.11 o 
  -2   2   6      705.29      646.96     21.71 o 
  -1   2   6       32.11       44.91     10.39 o 
   0   2   6     1114.63     1040.40     37.92 o 
   1   2   6        9.87        1.50      6.00 o 
   2   2   6       63.30       62.78      7.14 o 
   3   2   6      112.10      109.39      9.76 o 
   4   2   6       45.76       48.56     10.80 o 
   5   2   6        0.36        5.77     11.14 o 
  -8   3   6      156.27      183.05     32.79 o 
  -7   3   6      120.15      105.27     24.33 o 
  -6   3   6      164.60      180.00     26.86 o 
  -5   3   6       41.33       55.22     16.08 o 
  -4   3   6      725.84      761.27     24.39 o 
  -3   3   6      183.95      219.47     13.04 o 
  -2   3   6      905.58      923.01     35.91 o 
  -1   3   6      309.82      332.59     23.31 o 
   0   3   6        1.05       13.39      8.65 o 
   1   3   6       74.81       59.25     14.46 o 
   2   3   6      426.14      492.63     22.20 o 
   3   3   6      129.41      145.97     15.48 o 
   4   3   6       22.95       17.12     10.04 o 
   5   3   6       97.93      119.05     25.64 o 
  -7   4   6       77.86       90.18     22.32 o 
  -6   4   6      241.32      197.27     27.33 o 
  -5   4   6        1.77        4.46     10.51 o 
  -4   4   6       54.96       45.86      8.64 o 
  -3   4   6      582.16      585.73     21.59 o 
  -2   4   6        2.54       -4.74      7.94 o 
  -1   4   6      300.12      294.48     26.47 o 
   0   4   6       38.45       28.68     13.04 o 
   1   4   6       64.97       48.82     15.88 o 
   2   4   6        0.88        0.51     10.59 o 
   3   4   6       64.67       83.19     14.47 o 
   4   4   6       34.53       19.52     11.40 o 
  -7   5   6       23.15       33.34     18.33 o 
  -6   5   6        0.97       -0.79     10.94 o 
  -5   5   6      499.83      474.08     33.06 o 
  -4   5   6       43.95       40.08      9.40 o 
  -3   5   6      421.80      421.07     31.44 o 
  -2   5   6      195.05      231.99     25.71 o 
  -1   5   6       82.19       96.54     19.95 o 
   0   5   6       13.57       24.33     14.14 o 
   1   5   6      124.89      111.79     22.79 o 
   2   5   6       93.39      158.28     27.26 o 
   3   5   6        7.40       14.18     17.38 o 
  -7   6   6      173.25      112.97     25.12 o 
  -6   6   6        3.75      -11.85     11.18 o 
  -5   6   6       11.11       14.81     12.40 o 
  -4   6   6      124.25      106.34     14.01 o 
  -3   6   6        0.72        2.92     11.30 o 
  -2   6   6        1.01       24.57     14.54 o 
  -1   6   6       52.84       58.42     18.68 o 
   0   6   6      152.35      174.55     27.85 o 
   1   6   6        1.23        2.61     13.31 o 
   2   6   6        2.94        8.65     16.75 o 
  -6   7   6      290.88      244.94     30.14 o 
  -5   7   6       51.74       36.46     15.25 o 
  -4   7   6       56.39       82.60     20.15 o 
  -3   7   6        8.48        8.97     12.88 o 
  -2   7   6       36.08       59.61     20.62 o 
  -1   7   6        6.83      -10.07     12.01 o 
   0   7   6        4.73        8.97     15.41 o 
  -4   8   6       32.47       47.28     18.84 o 
  -3   8   6        0.22        2.84     14.65 o 
  -2   8   6        2.11        5.61     15.52 o 
   0  -9   7        0.22        4.07     13.31 o 
   1  -9   7       58.13       63.67     20.15 o 
   2  -9   7       31.71       32.27     17.50 o 
   4  -9   7       81.53      131.81     27.49 o 
   5  -9   7      136.47      177.00     31.24 o 
  -1  -8   7      327.85      318.85     35.19 o 
   0  -8   7       10.82       18.49     11.85 o 
   1  -8   7       42.64       30.45     13.35 o 
   2  -8   7       31.76       28.16     13.86 o 
   3  -8   7      148.56      130.94     15.25 o 
   4  -8   7        1.67       -1.62     10.47 o 
   5  -8   7      163.05      169.77     27.69 o 
   6  -8   7       69.33       43.61     19.32 o 
  -3  -7   7      109.23      113.49     17.40 o 
  -2  -7   7       20.93       15.03      8.89 o 
  -1  -7   7        1.62       -0.91      9.91 o 
   0  -7   7      151.18      134.42     21.84 o 
   1  -7   7      600.88      660.76     37.49 o 
   2  -7   7        0.74        5.00      6.93 o 
   3  -7   7       64.37       46.00     29.19 o 
   4  -7   7      509.95      541.27     37.01 o 
   5  -7   7       90.04       85.72     20.94 o 
   6  -7   7        5.22       -4.19     11.02 o 
   7  -7   7        2.44        0.71     16.51 o 
  -4  -6   7       40.13       32.67     12.31 o 
  -3  -6   7       48.08       18.44     12.68 o 
  -2  -6   7       76.78       85.70     12.70 o 
  -1  -6   7      140.21      124.14     13.54 o 
   0  -6   7       28.45       24.96     11.42 o 
   1  -6   7        1.03        4.19      6.95 o 
   2  -6   7      774.70      857.23     26.80 o 
   3  -6   7       29.34       27.90      7.67 o 
   4  -6   7       12.77       15.44     11.06 o 
   5  -6   7       42.93       40.05     15.01 o 
   6  -6   7      327.40      367.75     37.49 o 
   7  -6   7        0.09        5.69     14.85 o 
  -5  -5   7       15.41       35.06     13.47 o 
  -4  -5   7       44.65       38.39     11.46 o 
  -3  -5   7       10.77       -0.31      7.90 o 
  -2  -5   7       63.35       51.75      9.44 o 
  -1  -5   7       14.22       13.29      5.42 o 
   0  -5   7      710.07      722.25     21.62 o 
   1  -5   7       67.19       68.98     10.37 o 
   2  -5   7      650.72      617.01     21.24 o 
   3  -5   7      297.34      313.72     15.96 o 
   4  -5   7      131.09      167.09     22.83 o 
   5  -5   7      303.98      250.51     29.90 o 
   6  -5   7       58.53       41.28     18.41 o 
   7  -5   7      127.56      129.92     27.61 o 
  -5  -4   7       20.34       16.20     10.31 o 
  -4  -4   7       86.61       93.15     30.97 o 
  -3  -4   7       41.82       27.66      8.63 o 
  -2  -4   7      820.99      868.03     25.27 o 
  -1  -4   7      132.74      102.06     14.27 o 
   0  -4   7      244.87      272.94     13.51 o 
   1  -4   7      690.58      681.22     20.42 o 
   2  -4   7      586.82      623.89     23.58 o 
   3  -4   7       94.41      103.44      9.97 o 
   4  -4   7       23.05       32.07     12.25 o 
   5  -4   7      983.66     1152.66     53.88 o 
   6  -4   7       21.96       15.33     15.13 o 
   7  -4   7        3.49      -12.60     12.09 o 
  -6  -3   7        2.91       13.90     15.80 o 
  -5  -3   7       41.31       28.44     14.54 o 
  -4  -3   7        1.45       -2.29      6.14 o 
  -3  -3   7     1032.76     1134.60     29.19 o 
  -2  -3   7      126.63      140.83     10.94 o 
  -1  -3   7       72.85       39.55      4.97 o 
   0  -3   7      179.01      156.73     10.47 o 
   1  -3   7     1384.29     1283.98     27.53 o 
   2  -3   7      224.53      254.55      7.91 o 
   3  -3   7     1005.15     1040.84     18.36 o 
   4  -3   7        6.44        0.48      4.45 o 
   5  -3   7      304.72      382.30     19.61 o 
   6  -3   7       11.32       -2.92     10.74 o 
   7  -3   7       34.75       52.73     18.60 o 
  -6  -2   7       13.46       32.47     16.95 o 
  -5  -2   7        6.59       12.29      8.01 o 
  -4  -2   7      208.25      206.04     18.43 o 
  -3  -2   7      979.10     1051.42     26.28 o 
  -2  -2   7     1019.78     1083.79     23.47 o 
  -1  -2   7       58.05       40.12      5.64 o 
   0  -2   7      222.11      155.23     46.63 o 
   1  -2   7      451.23      447.21     15.55 o 
   2  -2   7      340.87      317.18     11.23 o 
   3  -2   7       62.25       50.12      5.47 o 
   4  -2   7      668.61      711.12     25.75 o 
   5  -2   7       31.93       22.70      8.27 o 
   6  -2   7        3.83       -1.07      7.05 o 
  -7  -1   7       29.41       14.77     17.18 o 
  -6  -1   7        1.91       -3.71     12.05 o 
  -5  -1   7       29.27       35.77      9.62 o 
  -4  -1   7     1008.21     1085.90     27.73 o 
  -3  -1   7       49.97       77.57     14.38 o 
  -2  -1   7        3.53        5.73      3.23 o 
  -1  -1   7     1590.57     1496.23     22.56 o 
   0  -1   7     3571.37     3641.96     29.03 o 
   1  -1   7      835.01      942.86     30.06 o 
   2  -1   7     1905.14     1940.76     25.27 o 
   3  -1   7       33.57       33.57      7.31 o 
   4  -1   7      307.54      298.94     13.34 o 
   5  -1   7       63.30       41.28     10.05 o 
   6  -1   7       65.82       99.30     20.42 o 
  -7   0   7        2.51       -8.10     13.90 o 
  -6   0   7      466.35      469.31     36.54 o 
  -5   0   7       28.26       22.59     12.17 o 
  -4   0   7      270.45      325.05     15.71 o 
  -3   0   7      178.50      185.75     11.77 o 
  -2   0   7      367.61      356.56     13.41 o 
  -1   0   7      229.20      235.72     12.13 o 
   0   0   7     1592.21     1685.70     44.58 o 
   1   0   7     1174.94     1128.79     26.89 o 
   2   0   7        2.22        3.44      3.16 o 
   3   0   7       95.55       94.43     10.57 o 
   4   0   7        0.55        2.54      4.95 o 
   5   0   7      320.42      448.09     31.76 o 
   6   0   7        0.57        8.85     13.67 o 
  -7   1   7        3.91       22.87     18.37 o 
  -6   1   7        1.17        4.03     12.36 o 
  -5   1   7      356.44      393.90     29.86 o 
  -4   1   7     1091.44     1171.15     28.40 o 
  -3   1   7      161.42      158.61     25.85 o 
  -2   1   7      326.44      322.46     13.14 o 
  -1   1   7     1007.65     1022.94     35.04 o 
   0   1   7       16.84        2.77      6.75 o 
   1   1   7     2060.66     2032.78     38.19 o 
   2   1   7        0.83        4.70      5.82 o 
   3   1   7       83.43       81.53      8.73 o 
   4   1   7      126.59      108.38     13.78 o 
   5   1   7       42.13       78.96     19.00 o 
  -7   2   7      221.45      229.14     32.39 o 
  -6   2   7       58.65       81.81     20.34 o 
  -5   2   7        1.55       26.58     13.31 o 
  -4   2   7        8.25       14.35      6.02 o 
  -3   2   7     1382.05     1275.47     40.33 o 
  -2   2   7      555.02      498.56     17.42 o 
  -1   2   7      729.30      708.64     32.27 o 
   0   2   7      117.88      106.89     15.96 o 
   1   2   7       21.91       21.57     10.51 o 
   2   2   7       69.31       78.34     10.68 o 
   3   2   7      108.10      127.83     11.00 o 
   4   2   7      285.46      274.78     26.64 o 
   5   2   7       24.54        7.62     13.51 o 
  -7   3   7        6.11       17.42     14.93 o 
  -6   3   7        1.00       -4.94     11.18 o 
  -5   3   7     1232.44     1255.92     50.84 o 
  -4   3   7       98.31       98.59     10.51 o 
  -3   3   7       59.49       57.89      7.93 o 
  -2   3   7       82.06      104.72     16.12 o 
  -1   3   7      386.99      385.29     28.40 o 
   0   3   7      154.78      143.54     20.34 o 
   1   3   7       95.77      102.78     18.41 o 
   2   3   7      220.95      269.43     27.93 o 
   3   3   7       22.07       19.05      8.77 o 
   4   3   7        9.28        4.40      8.48 o 
  -7   4   7       70.41       73.79     23.62 o 
  -6   4   7        0.56       -0.59     12.32 o 
  -5   4   7        7.94        9.40     12.09 o 
  -4   4   7      409.12      399.01     24.59 o 
  -3   4   7      566.54      562.87     22.25 o 
  -2   4   7      470.15      463.58     31.13 o 
  -1   4   7        8.64       22.36     11.85 o 
   0   4   7      102.93       89.31     18.92 o 
   1   4   7        0.23        1.78     11.30 o 
   2   4   7       50.95       50.32     16.95 o 
   3   4   7       48.99       32.07     16.67 o 
  -7   5   7        0.57       -3.63     14.14 o 
  -6   5   7      304.66      284.92     30.81 o 
  -5   5   7        0.43       -0.79      9.95 o 
  -4   5   7       38.55       49.70     10.55 o 
  -3   5   7        9.98       -1.86     10.98 o 
  -2   5   7      375.31      456.23     35.39 o 
  -1   5   7       46.28      112.97     21.29 o 
   0   5   7        1.47        1.46     11.26 o 
   1   5   7      117.10      185.77     29.03 o 
   2   5   7       59.21       62.65     21.13 o 
  -6   6   7       46.82       62.69     19.71 o 
  -5   6   7       44.85       44.91     16.08 o 
  -4   6   7      109.85      114.41     30.32 o 
  -3   6   7       85.07       69.13     19.32 o 
  -2   6   7       21.70       12.56     13.00 o 
  -1   6   7      120.52      173.41     28.56 o 
   0   6   7       29.69       33.22     17.54 o 
   1   6   7        2.12        0.24     14.22 o 
  -5   7   7      272.05      212.04     27.81 o 
  -4   7   7        4.14       -9.52     11.02 o 
  -3   7   7       33.46       21.69     17.14 o 
  -2   7   7        9.47       13.39     16.31 o 
  -1   7   7       25.51       59.96     22.67 o 
   0  -9   8       15.41       16.31     14.77 o 
   1  -9   8        8.09        8.73     13.19 o 
   2  -9   8       24.59       12.60     13.11 o 
   4  -9   8      133.92      179.02     30.38 o 
   5  -9   8        8.50       29.27     19.71 o 
  -1  -8   8        7.45       10.86     12.40 o 
   0  -8   8      245.26      211.13     28.40 o 
   1  -8   8       32.90       10.03     11.49 o 
   2  -8   8      230.14      198.25     25.24 o 
   3  -8   8       63.70       33.89     15.13 o 
   4  -8   8       37.53       27.29     15.60 o 
   5  -8   8       92.62       92.47     23.46 o 
   6  -8   8       89.09       90.46     24.61 o 
  -3  -7   8       55.42       31.88     15.25 o 
  -2  -7   8       17.92       18.60     14.02 o 
  -1  -7   8        0.43        3.00      9.88 o 
   0  -7   8      142.69      138.37     22.99 o 
   1  -7   8      313.92      264.22     27.22 o 
   2  -7   8        0.66       12.77      7.59 o 
   3  -7   8       38.11       53.67     11.04 o 
   4  -7   8       82.91       76.04     18.64 o 
   5  -7   8      274.68      271.17     32.39 o 
   6  -7   8       16.99        5.10     13.55 o 
  -4  -6   8        3.97       14.24     10.41 o 
  -3  -6   8       19.46        6.32     11.69 o 
  -2  -6   8       53.17       94.49     20.86 o 
  -1  -6   8     1040.50     1082.27     49.53 o 
   0  -6   8       62.27       69.32     15.88 o 
   1  -6   8      197.79      199.65     14.73 o 
   2  -6   8      403.88      420.89     20.04 o 
   3  -6   8      493.28      521.24     21.76 o 
   4  -6   8       21.18       15.09     11.06 o 
   5  -6   8       90.51      106.81     22.59 o 
   6  -6   8      137.42      192.53     30.49 o 
   7  -6   8        5.73       10.23     17.30 o 
  -4  -5   8       36.69       29.66     11.15 o 
  -3  -5   8      245.70      228.70     18.31 o 
  -2  -5   8        6.22        4.09      4.99 o 
  -1  -5   8       13.14        6.52      8.41 o 
   0  -5   8      154.50      158.69     20.09 o 
   1  -5   8      678.35      741.79     31.86 o 
   2  -5   8      157.29      165.56     13.40 o 
   3  -5   8      268.79      328.81     19.71 o 
   4  -5   8      563.70      627.23     39.50 o 
   5  -5   8       13.73       19.99     13.71 o 
   6  -5   8        4.43        3.52     14.58 o 
   7  -5   8        6.51       12.48     17.58 o 
  -5  -4   8       62.86       75.14     14.77 o 
  -4  -4   8      158.29      153.19     21.21 o 
  -3  -4   8       18.00       19.60      7.96 o 
  -2  -4   8      422.12      455.89     18.61 o 
  -1  -4   8       11.33       15.93      4.11 o 
   0  -4   8       35.63       46.65     13.61 o 
   1  -4   8      117.49      103.01      9.91 o 
   2  -4   8     1109.13     1110.43     27.96 o 
   3  -4   8        1.12       -1.41      4.24 o 
   4  -4   8      170.28      185.73     24.49 o 
   5  -4   8      153.01      190.16     26.74 o 
   6  -4   8       71.60       46.85     18.29 o 
   7  -4   8       18.49       17.50     16.12 o 
  -6  -3   8       10.46       -2.53     14.50 o 
  -5  -3   8        1.91        3.58      8.35 o 
  -4  -3   8      242.99      213.23     28.64 o 
  -3  -3   8       39.74       34.27     12.07 o 
  -2  -3   8       24.07       19.52      6.50 o 
  -1  -3   8        0.64       -0.42      2.43 o 
   0  -3   8     2099.47     2039.33     57.59 o 
   1  -3   8       73.23       75.10      9.38 o 
   2  -3   8      259.21      294.88     16.49 o 
   3  -3   8      413.33      396.35     16.65 o 
   4  -3   8      153.76      140.07     20.70 o 
   5  -3   8      126.10       84.57     19.04 o 
   6  -3   8       33.20       26.58     15.68 o 
   7  -3   8       39.85       53.96     22.63 o 
  -6  -2   8      229.39      276.38     32.39 o 
  -5  -2   8       71.43       53.85     11.06 o 
  -4  -2   8      381.05      393.87     19.38 o 
  -3  -2   8      105.75       85.63      9.85 o 
  -2  -2   8     1475.18     1556.54     29.01 o 
  -1  -2   8      687.76      679.66     17.87 o 
   0  -2   8      486.90      525.67     17.61 o 
   1  -2   8      134.88      101.06      9.44 o 
   2  -2   8      323.27      331.56     15.00 o 
   3  -2   8      527.69      489.32     18.44 o 
   4  -2   8       69.82       73.23     16.20 o 
   5  -2   8      346.01      413.81     33.30 o 
   6  -2   8       26.33       10.67     14.06 o 
  -7  -1   8       41.73       36.14     19.55 o 
  -6  -1   8       82.15       58.46     18.68 o 
  -5  -1   8       24.27       23.00      8.53 o 
  -4  -1   8      197.27      201.77     14.35 o 
  -3  -1   8      187.13      211.87     20.60 o 
  -2  -1   8      119.16      143.11      9.77 o 
  -1  -1   8     1478.61     1425.62     44.14 o 
   0  -1   8      268.98      227.84      7.61 o 
   1  -1   8      486.68      396.71     16.09 o 
   2  -1   8       77.57       87.18     12.34 o 
   3  -1   8      351.77      348.91     22.34 o 
   4  -1   8       41.11       35.64     12.11 o 
   5  -1   8      237.24      235.82     17.89 o 
  -7   0   8       80.47      117.71     26.90 o 
  -6   0   8        0.61       -3.59     11.22 o 
  -5   0   8       27.26       12.16     17.34 o 
  -4   0   8       11.19        9.24      5.56 o 
  -3   0   8     2397.07     2729.06     41.70 o 
  -2   0   8      267.95      275.77     12.44 o 
  -1   0   8      797.66      861.72     19.22 o 
   0   0   8      355.66      347.38     27.75 o 
   1   0   8     1716.35     1678.86     46.53 o 
   2   0   8      333.16      336.28     12.29 o 
   3   0   8       40.62       30.11      6.01 o 
   4   0   8      283.70      322.50     16.94 o 
   5   0   8        0.36        0.47     10.78 o 
   6   0   8        3.77        1.03     13.35 o 
  -7   1   8       76.40       93.97     24.92 o 
  -6   1   8       39.59       28.91     16.55 o 
  -5   1   8        1.94       15.68     12.21 o 
  -4   1   8     1313.80     1511.84     43.67 o 
  -3   1   8       21.42       36.25      7.19 o 
  -2   1   8        1.50        1.63      3.80 o 
  -1   1   8      352.74      326.95     21.69 o 
   0   1   8     1776.70     1730.75     52.06 o 
   1   1   8       63.19       88.07     10.69 o 
   2   1   8      698.77      742.69     19.75 o 
   3   1   8        6.74        3.00      5.01 o 
   4   1   8       93.40       98.94     11.13 o 
   5   1   8        2.45        5.25     11.61 o 
  -7   2   8       11.67       14.77     16.20 o 
  -6   2   8      248.82      291.59     30.93 o 
  -5   2   8       62.54       44.32     15.96 o 
  -4   2   8      565.63      675.92     33.38 o 
  -3   2   8      138.88      133.69     11.17 o 
  -2   2   8       39.84       30.81      6.40 o 
  -1   2   8      134.46      120.71     17.14 o 
   0   2   8      430.49      451.77     29.70 o 
   1   2   8      152.03      100.77     18.80 o 
   2   2   8        1.71       -4.54     11.77 o 
   3   2   8       66.71       77.23     10.03 o 
   4   2   8        0.21        2.48      8.53 o 
   5   2   8        4.60        5.61     12.25 o 
  -7   3   8        5.96        4.31     16.16 o 
  -6   3   8        7.94       13.94     14.81 o 
  -5   3   8      459.84      442.68     33.69 o 
  -4   3   8      106.07      102.99     11.40 o 
  -3   3   8        2.12        1.68      5.94 o 
  -2   3   8      590.05      559.64     32.19 o 
  -1   3   8     1159.79     1173.84     47.36 o 
   0   3   8       22.35       -0.32      9.84 o 
   1   3   8      230.37      249.68     27.49 o 
   2   3   8        1.45       -7.74      9.95 o 
   3   3   8       56.51       75.30     22.40 o 
   4   3   8       14.14       18.44     10.96 o 
  -7   4   8      339.05      332.48     37.72 o 
  -6   4   8       31.25       51.00     19.00 o 
  -5   4   8       27.47        6.16     11.77 o 
  -4   4   8        8.01        3.43      7.78 o 
  -3   4   8      787.09      793.49     27.08 o 
  -2   4   8      166.42      159.15     23.46 o 
  -1   4   8       45.88       50.36     16.00 o 
   0   4   8       29.89       45.78     15.80 o 
   1   4   8       34.76       42.27     15.88 o 
   2   4   8        0.51        2.88     12.28 o 
   3   4   8        5.69       -6.87     13.04 o 
  -7   5   8       49.27       61.34     22.59 o 
  -6   5   8       43.03       10.11     13.67 o 
  -5   5   8      239.76      227.29     26.58 o 
  -4   5   8        0.26       -8.12      6.48 o 
  -3   5   8       78.73      105.27     20.82 o 
  -2   5   8      164.27      154.88     25.24 o 
  -1   5   8       55.10       93.46     21.61 o 
   0   5   8       48.01       70.15     20.07 o 
   1   5   8       13.43        8.53     13.55 o 
   2   5   8       22.06       29.51     18.05 o 
  -6   6   8        0.51       -5.14     13.15 o 
  -5   6   8       19.26       27.41     15.25 o 
  -4   6   8      261.25      272.93     20.82 o 
  -3   6   8       34.64       30.14     16.87 o 
  -2   6   8        9.76       26.54     16.16 o 
  -1   6   8       17.09       10.19     15.33 o 
   0   6   8       73.37       68.61     21.53 o 
   1   6   8        3.47       -9.99     14.54 o 
  -5   7   8       19.85        1.30     13.67 o 
  -4   7   8       14.06        8.02     14.18 o 
  -3   7   8        5.47       11.38     16.79 o 
  -2   7   8       55.54       60.67     22.91 o 
  -1   7   8       18.93       30.45     18.96 o 
   1  -9   9      124.35      138.84     26.86 o 
   2  -9   9       56.85       32.82     16.63 o 
   4  -9   9       33.11       45.27     20.97 o 
  -1  -8   9      263.81      194.34     28.87 o 
   0  -8   9        2.88       -1.38      9.99 o 
   1  -8   9       22.06       15.72     12.44 o 
   2  -8   9       41.09       13.19     12.40 o 
   3  -8   9      247.08      319.36     32.55 o 
   4  -8   9       24.23       20.54     14.18 o 
   5  -8   9        0.25       -6.79     12.13 o 
   6  -8   9       97.56       80.19     25.40 o 
  -2  -7   9       12.36       15.17     13.86 o 
  -1  -7   9        4.67       10.90     12.32 o 
   0  -7   9      271.51      324.54     31.76 o 
   1  -7   9       15.23       11.93     12.13 o 
   2  -7   9       26.93       23.18     10.67 o 
   3  -7   9       14.59       10.06      7.60 o 
   4  -7   9      222.78      273.42     31.21 o 
   5  -7   9        0.31       12.05     13.83 o 
   6  -7   9       58.14       53.88     20.74 o 
  -3  -6   9       19.07       12.25     12.56 o 
  -2  -6   9      221.12      190.27     26.66 o 
  -1  -6   9        6.07        1.78      9.32 o 
   0  -6   9      108.80       80.23     17.78 o 
   1  -6   9       30.64       30.05      7.92 o 
   2  -6   9     1490.11     1647.73     54.89 o 
   3  -6   9      125.96      131.73     14.73 o 
   4  -6   9        9.13        4.31     10.55 o 
   5  -6   9       71.08       54.35     18.29 o 
   6  -6   9      142.80      115.06     27.49 o 
  -4  -5   9      163.19      138.80     25.24 o 
  -3  -5   9      156.19      185.42     26.15 o 
  -2  -5   9       65.40       54.39     15.48 o 
  -1  -5   9       59.69       68.22     16.35 o 
   0  -5   9      154.81      150.00     12.87 o 
   1  -5   9      385.48      433.49     19.10 o 
   2  -5   9        0.79        8.01      5.29 o 
   3  -5   9      228.00      263.15     21.29 o 
   4  -5   9       42.47       73.31     18.84 o 
   5  -5   9      263.01      196.79     28.56 o 
   6  -5   9       11.15       14.65     14.65 o 
   7  -5   9      170.93      205.01     34.05 o 
  -5  -4   9      144.90      142.52     18.54 o 
  -4  -4   9       46.05       38.72     10.58 o 
  -3  -4   9      255.46      288.93     18.67 o 
  -2  -4   9       19.99       24.85     11.18 o 
  -1  -4   9     1114.66     1124.22     27.74 o 
   0  -4   9       75.76       51.52      8.31 o 
   1  -4   9     1290.76     1358.18     32.05 o 
   2  -4   9      332.80      366.01     17.36 o 
   3  -4   9      284.97      316.36     22.67 o 
   4  -4   9       27.82       28.44     12.48 o 
   5  -4   9      155.24      212.20     28.24 o 
   6  -4   9       28.32       31.32     15.13 o 
  -6  -3   9        0.84        6.75     16.87 o 
  -5  -3   9       58.11       60.42     14.65 o 
  -4  -3   9       99.44      106.53     20.54 o 
  -3  -3   9      412.12      449.06     21.01 o 
  -2  -3   9        5.20        2.05      6.83 o 
  -1  -3   9      244.31      251.05     14.15 o 
   0  -3   9      358.88      330.76     19.93 o 
   1  -3   9      105.08       92.91     10.08 o 
   2  -3   9       56.20       55.52      8.64 o 
   3  -3   9      422.49      402.31     17.66 o 
   4  -3   9      858.14      827.42     43.37 o 
   5  -3   9       10.80       22.40     14.02 o 
   6  -3   9       15.41       19.59     16.00 o 
  -6  -2   9       33.73       39.46     18.88 o 
  -5  -2   9      223.07      282.71     19.81 o 
  -4  -2   9       50.42       52.28     10.98 o 
  -3  -2   9        5.75        2.04      7.74 o 
  -2  -2   9     1420.15     1503.60     29.28 o 
  -1  -2   9        6.26        3.56      3.68 o 
   0  -2   9       74.66       66.69      8.49 o 
   1  -2   9        7.15        0.44      4.78 o 
   2  -2   9     1141.59     1133.29     29.15 o 
   3  -2   9       35.87       38.38     15.76 o 
   4  -2   9       70.47       67.70     17.34 o 
   5  -2   9       30.50       32.51     15.13 o 
   6  -2   9       29.77       33.50     18.33 o 
  -6  -1   9      103.60      116.25     23.98 o 
  -5  -1   9       34.45       35.78     17.44 o 
  -4  -1   9      156.75      164.06     14.05 o 
  -3  -1   9      274.31      297.49     15.36 o 
  -2  -1   9      143.54      128.86      9.88 o 
  -1  -1   9      239.15      255.03     10.75 o 
   0  -1   9     1439.10     1418.57     31.38 o 
   1  -1   9       14.62       14.93      4.89 o 
   2  -1   9      158.85      163.28     14.89 o 
   3  -1   9      270.00      266.49     17.30 o 
   4  -1   9       45.71       75.33     16.63 o 
   5  -1   9        7.71        7.19     12.17 o 
  -7   0   9       54.87       37.60     18.45 o 
  -6   0   9      213.30      226.26     29.27 o 
  -5   0   9       51.35       74.03     15.88 o 
  -4   0   9       60.76       42.96     16.59 o 
  -3   0   9       35.09       47.47      8.12 o 
  -2   0   9       65.84       45.18      7.08 o 
  -1   0   9        2.10        6.65      3.96 o 
   0   0   9        0.71        4.95      4.27 o 
   1   0   9     1508.01     1385.14     33.28 o 
   2   0   9       59.51       59.78      7.74 o 
   3   0   9        2.60        5.63      5.07 o 
   4   0   9       24.56       37.52     31.34 o 
  -7   1   9       76.54       89.03     25.32 o 
  -6   1   9        0.26      -15.44     12.21 o 
  -5   1   9        8.67        4.74     11.42 o 
  -4   1   9       58.33       85.23     11.17 o 
  -3   1   9      336.99      321.79     29.84 o 
  -2   1   9       71.64       56.22     10.45 o 
  -1   1   9      615.94      625.33     31.96 o 
   0   1   9       65.83       80.34     15.84 o 
   1   1   9      179.64      190.07     15.28 o 
   2   1   9        0.57        1.07      6.55 o 
   3   1   9      130.53      128.41     15.96 o 
   4   1   9       20.95        6.03      6.60 o 
  -7   2   9       38.33       62.77     21.88 o 
  -6   2   9        1.56        2.21     13.31 o 
  -5   2   9        4.01       -5.53     11.10 o 
  -4   2   9        0.61        1.33      6.92 o 
  -3   2   9      778.75      831.60     35.91 o 
  -2   2   9      106.92      102.41     10.47 o 
  -1   2   9      126.04       87.41     17.93 o 
   0   2   9      182.70      133.47     21.09 o 
   1   2   9      223.87      252.37     26.74 o 
   2   2   9      163.26      138.01     23.07 o 
   3   2   9       19.80       11.70      9.04 o 
   4   2   9       75.34       77.32     14.58 o 
  -7   3   9       15.03       24.29     16.95 o 
  -6   3   9       15.81       23.82     16.71 o 
  -5   3   9        5.31      -13.90     10.03 o 
  -4   3   9      381.43      423.45     19.49 o 
  -3   3   9       31.56       27.69      7.86 o 
  -2   3   9      215.49      209.94     23.86 o 
  -1   3   9      226.36      263.90     27.37 o 
   0   3   9      140.80      139.04     22.48 o 
   1   3   9       69.46       71.02     18.49 o 
   2   3   9      225.30      198.96     28.87 o 
   3   3   9        0.39        1.30     15.41 o 
  -7   4   9       11.18       21.61     19.47 o 
  -6   4   9       90.68      103.33     22.32 o 
  -5   4   9        0.47        5.45     11.81 o 
  -4   4   9      264.76      276.39     39.26 o 
  -3   4   9      163.41      163.97     15.29 o 
  -2   4   9        0.48        3.87     11.42 o 
  -1   4   9        5.24       22.04     14.54 o 
   0   4   9      175.02      189.84     28.01 o 
   1   4   9      140.22       91.25     22.40 o 
   2   4   9        0.81        7.70     15.33 o 
  -6   5   9        4.20       16.51     14.42 o 
  -5   5   9      128.75      101.63     21.17 o 
  -4   5   9        1.51       12.52     11.26 o 
  -3   5   9       14.65       14.81     14.22 o 
  -2   5   9      233.75      269.43     31.68 o 
  -1   5   9      235.07      309.37     35.16 o 
   0   5   9        7.12      -11.65     12.48 o 
   1   5   9       49.84       61.27     21.13 o 
  -5   6   9       21.57       20.90     14.50 o 
  -4   6   9       11.99       19.36     11.24 o 
  -3   6   9       17.81       26.74     17.46 o 
  -2   6   9        3.75       -2.09     15.25 o 
  -1   6   9       79.88       96.58     26.35 o 
   0   6   9       53.10       99.42     26.19 o 
   1  -9  10       47.74       71.50     21.37 o 
   2  -9  10       35.13       31.56     16.47 o 
   4  -9  10      106.04      124.62     27.85 o 
  -1  -8  10       12.55        8.14     12.17 o 
   0  -8  10      396.53      238.39     30.61 o 
   1  -8  10        0.21      -10.11     11.69 o 
   2  -8  10       24.82        6.16     12.40 o 
   3  -8  10        0.77        0.40     12.13 o 
   4  -8  10        3.65       -0.55     12.48 o 
   5  -8  10       40.83       43.69     20.86 o 
  -2  -7  10       12.44       27.33     16.04 o 
  -1  -7  10        9.74       -1.98     10.43 o 
   0  -7  10       52.88       25.00     13.04 o 
   1  -7  10      335.51      391.57     33.50 o 
   2  -7  10      230.28      228.77     66.83 o 
   3  -7  10       25.09       31.05      9.92 o 
   4  -7  10       28.50       27.29     15.56 o 
   5  -7  10       53.97       68.89     20.70 o 
   6  -7  10        0.19       12.40     15.33 o 
  -3  -6  10       66.01       37.92     14.85 o 
  -2  -6  10        0.72        6.08     10.90 o 
  -1  -6  10      614.57      584.84     38.47 o 
   0  -6  10      206.02      151.17     22.59 o 
   1  -6  10       29.86       40.73     18.37 o 
   2  -6  10       33.83       32.85      9.35 o 
   3  -6  10      286.24      315.03     20.27 o 
   4  -6  10       21.15       48.23     17.18 o 
   5  -6  10       13.26       25.40     15.60 o 
   6  -6  10      235.43      246.32     35.19 o 
  -4  -5  10        0.20       -6.87     12.80 o 
  -3  -5  10      266.13      255.81     29.66 o 
  -2  -5  10       36.11       24.89     12.88 o 
  -1  -5  10        0.35       -4.86      7.39 o 
   0  -5  10      467.44      464.29     20.27 o 
   1  -5  10        9.99       15.43      7.17 o 
   2  -5  10      118.70      104.72     12.43 o 
   3  -5  10        0.72        6.71      6.75 o 
   4  -5  10      317.97      304.00     31.40 o 
   5  -5  10       14.26       -1.30     10.98 o 
   6  -5  10       26.37       37.96     18.41 o 
  -5  -4  10       57.04       75.49     22.04 o 
  -4  -4  10      601.02      650.18     40.80 o 
  -3  -4  10       22.30       35.71     14.69 o 
  -2  -4  10      270.04      264.14     27.14 o 
  -1  -4  10      213.09      248.20     15.20 o 
   0  -4  10      288.83      294.24     24.96 o 
   1  -4  10        8.31        3.09      5.51 o 
   2  -4  10     1220.54     1295.77     63.64 o 
   3  -4  10       14.85       12.83      5.83 o 
   4  -4  10       13.51       20.03     12.56 o 
   5  -4  10      205.49      114.87     23.74 o 
   6  -4  10       14.88       14.81     16.35 o 
  -5  -3  10       31.72       -1.66     12.56 o 
  -4  -3  10      366.40      343.14     31.44 o 
  -3  -3  10      273.87      261.45     26.82 o 
  -2  -3  10      129.63      118.82     18.88 o 
  -1  -3  10      514.45      521.29     20.31 o 
   0  -3  10       63.56       39.59     12.26 o 
   1  -3  10       77.05       87.44     10.50 o 
   2  -3  10        8.92        7.16     11.91 o 
   3  -3  10      645.47      647.81     23.65 o 
   4  -3  10       25.75       41.36     15.80 o 
   5  -3  10      133.36      141.77     25.24 o 
   6  -3  10       10.32        1.42     13.39 o 
  -6  -2  10      181.34      193.67     30.10 o 
  -5  -2  10      540.08      591.02     26.33 o 
  -4  -2  10       80.91       52.02     10.08 o 
  -3  -2  10      108.84       93.54     17.14 o 
  -2  -2  10      166.40      187.71     21.09 o 
  -1  -2  10     2351.31     2387.43     46.24 o 
   0  -2  10      130.53      124.18     18.39 o 
   1  -2  10     1005.21     1044.19     28.79 o 
   2  -2  10      260.10      293.97     42.92 o 
   3  -2  10      197.41      179.84     20.05 o 
   4  -2  10       22.56        5.37     11.61 o 
   5  -2  10       45.58       55.26     18.84 o 
   6  -2  10       43.36       42.62     19.67 o 
  -6  -1  10        1.25        3.44     15.33 o 
  -5  -1  10      180.19      164.30     16.04 o 
  -4  -1  10      145.75      150.86     25.06 o 
  -3  -1  10      325.45      336.23     27.77 o 
  -2  -1  10       52.04       32.75     10.94 o 
  -1  -1  10      253.13      197.50     20.15 o 
   0  -1  10      302.72      285.07     15.95 o 
   1  -1  10       29.63       35.48      8.23 o 
   2  -1  10       85.50       65.71     23.07 o 
   3  -1  10      117.22      100.84     13.38 o 
   4  -1  10      483.05      555.38     37.41 o 
   5  -1  10       33.60       24.13     14.97 o 
  -7   0  10       31.22       45.98     22.40 o 
  -6   0  10       45.49       51.15     18.64 o 
  -5   0  10      139.39      150.74     17.78 o 
  -4   0  10      328.63      294.81     18.39 o 
  -3   0  10       14.85       11.19      5.79 o 
  -2   0  10      398.50      431.09     16.88 o 
  -1   0  10      218.41      203.94     20.07 o 
   0   0  10      902.61      879.75     39.18 o 
   1   0  10      431.29      380.59     19.98 o 
   2   0  10      204.85      246.45     17.89 o 
   3   0  10       43.78       29.10      9.93 o 
   4   0  10       34.30       41.53     12.00 o 
  -7   1  10        1.09        1.42     16.95 o 
  -6   1  10       17.53       19.28     15.48 o 
  -5   1  10       38.63       60.33     20.99 o 
  -4   1  10      403.81      468.43     23.01 o 
  -3   1  10       46.30       43.13      8.87 o 
  -2   1  10       74.57       66.82     11.75 o 
  -1   1  10       70.69       59.29     14.02 o 
   0   1  10      255.64      220.97     24.29 o 
   1   1  10        7.54      -11.46     10.86 o 
   2   1  10      209.82      194.76     17.37 o 
   3   1  10      272.59      306.07     21.41 o 
   4   1  10        1.50        5.17      9.74 o 
  -7   2  10       42.15       25.44     17.70 o 
  -6   2  10      343.45      374.27     35.27 o 
  -5   2  10       88.14       64.11     17.46 o 
  -4   2  10      169.79      123.26     13.54 o 
  -3   2  10        8.98       15.03      7.42 o 
  -2   2  10       49.06       48.17     18.17 o 
  -1   2  10      130.59       99.19     19.59 o 
   0   2  10        4.02        0.95     11.81 o 
   1   2  10      225.43      264.85     29.51 o 
   2   2  10       24.71       26.58     14.81 o 
   3   2  10       36.25       44.24     18.25 o 
   4   2  10        9.48       22.59     19.04 o 
  -7   3  10       31.29       52.14     21.17 o 
  -6   3  10        2.22       15.92     15.64 o 
  -5   3  10       11.24        8.49     13.04 o 
  -4   3  10       43.03       36.37     14.75 o 
  -3   3  10      216.26      212.52     29.07 o 
  -2   3  10        7.16       -0.83     10.67 o 
  -1   3  10      137.71      134.14     23.31 o 
   0   3  10        5.45       16.08     13.43 o 
   1   3  10       49.68       74.50     21.80 o 
   2   3  10       28.34       13.63     16.83 o 
   3   3  10       25.72       25.52     19.95 o 
  -6   4  10        0.44       15.21     13.79 o 
  -5   4  10      141.33      118.54     22.16 o 
  -4   4  10        1.12       -6.95      6.65 o 
  -3   4  10      356.88      364.55     21.42 o 
  -2   4  10       28.91       29.47     14.22 o 
  -1   4  10       66.32       54.43     19.32 o 
   0   4  10      149.27       88.32     22.95 o 
   1   4  10       93.78       96.10     24.57 o 
   2   4  10        7.19       25.52     19.91 o 
  -6   5  10        1.85       -7.35     12.36 o 
  -5   5  10        1.39        9.52     13.19 o 
  -4   5  10      108.00      101.11     14.41 o 
  -3   5  10       14.94       -0.23      8.36 o 
  -2   5  10       48.63       55.58     19.51 o 
  -1   5  10       47.45       13.79     15.33 o 
   0   5  10       25.49       -5.21     13.35 o 
   1   5  10        7.10        5.37     18.64 o 
  -5   6  10       31.03       11.81     15.25 o 
  -4   6  10       57.25       41.22     23.92 o 
  -3   6  10        0.21       10.86     16.79 o 
  -2   6  10        6.31       21.29     19.04 o 
  -1   6  10       67.67       62.81     24.65 o 
   2  -9  11       28.41       15.13     15.09 o 
  -1  -8  11       82.27       56.68     20.15 o 
   0  -8  11       60.97      104.72     24.61 o 
   1  -8  11        9.92       10.67     15.76 o 
   2  -8  11       91.33       71.38     20.58 o 
   3  -8  11       54.24       42.03     17.34 o 
   4  -8  11       37.77       80.19     21.92 o 
   5  -8  11       16.75       11.18     15.76 o 
  -2  -7  11      251.81      276.19     34.05 o 
  -1  -7  11        6.76        0.63     12.64 o 
   0  -7  11        1.03        7.43     11.97 o 
   1  -7  11      179.01      198.06     27.53 o 
   2  -7  11      102.52      106.94     14.61 o 
   3  -7  11       97.14       48.70     17.02 o 
   4  -7  11       95.47      138.13     25.44 o 
   5  -7  11       51.18       21.53     16.39 o 
  -3  -6  11        2.54       -7.43     11.42 o 
  -2  -6  11       42.07       25.71     13.79 o 
  -1  -6  11       15.61       10.63     10.82 o 
   0  -6  11      385.16      391.05     33.77 o 
   1  -6  11       50.99       41.06     23.03 o 
   2  -6  11       10.89       11.64      8.20 o 
   3  -6  11        0.52        1.86      7.23 o 
   4  -6  11       67.66       49.81     16.83 o 
   5  -6  11       62.76       60.36     20.66 o 
   6  -6  11        8.61        8.26     16.63 o 
  -4  -5  11       21.69       48.35     18.96 o 
  -3  -5  11      224.15      243.20     30.53 o 
  -2  -5  11        3.42       -7.58      8.61 o 
  -1  -5  11       56.45       37.09     14.18 o 
   0  -5  11      111.74      114.57     12.95 o 
   1  -5  11      447.06      513.53     22.89 o 
   2  -5  11      440.88      431.37     42.01 o 
   3  -5  11      152.85      127.98     14.35 o 
   4  -5  11       92.64      107.60     22.32 o 
   5  -5  11        5.21        4.46     13.86 o 
   6  -5  11       10.40       16.00     15.84 o 
  -5  -4  11      122.56      173.17     29.70 o 
  -4  -4  11       16.77       36.77     17.06 o 
  -3  -4  11      107.16      126.52     23.03 o 
  -2  -4  11       11.43       -6.12      7.98 o 
  -1  -4  11     1156.39     1237.74     60.46 o 
   0  -4  11      114.40       86.06     11.75 o 
   1  -4  11       85.57       86.16     15.35 o 
   2  -4  11        5.75       -1.59      5.48 o 
   3  -4  11      123.53       99.29     12.91 o 
   4  -4  11       14.25       13.11     12.76 o 
   5  -4  11        0.66       -3.48     11.46 o 
   6  -4  11       90.50       88.52     24.65 o 
  -5  -3  11        0.98        5.17     12.52 o 
  -4  -3  11        3.66        4.66     12.01 o 
  -3  -3  11      304.98      368.07     31.13 o 
  -2  -3  11      113.83      119.17     19.63 o 
  -1  -3  11       11.54       12.02      6.31 o 
   0  -3  11      319.91      349.87     18.71 o 
   1  -3  11      301.37      304.38     18.11 o 
   2  -3  11      333.95      323.14     18.64 o 
   3  -3  11       86.95       64.25     10.76 o 
   4  -3  11      120.97      124.70     22.63 o 
   5  -3  11       49.01       35.83     16.20 o 
   6  -3  11       33.16       16.75     17.10 o 
  -5  -2  11       64.29      106.34     22.67 o 
  -4  -2  11      182.78      158.12     23.11 o 
  -3  -2  11      142.49      153.70     21.88 o 
  -2  -2  11     1223.16     1325.16     49.93 o 
  -1  -2  11       72.48       49.10     12.28 o 
   0  -2  11       30.95       36.40      8.37 o 
   1  -2  11        5.05        5.54      6.02 o 
   2  -2  11      812.36      777.02     40.74 o 
   3  -2  11        3.56        5.15      6.75 o 
   4  -2  11        2.01        5.02     11.18 o 
  -6  -1  11       49.68       57.24     19.95 o 
  -5  -1  11        3.71       -5.21     11.02 o 
  -4  -1  11      692.07      740.24     39.50 o 
  -3  -1  11      223.05      223.49     24.77 o 
  -2  -1  11        0.98        0.67      7.43 o 
  -1  -1  11      401.08      452.32     28.80 o 
   0  -1  11      105.42       93.09     11.84 o 
   1  -1  11      295.06      282.98     20.82 o 
   2  -1  11       23.62       12.14      7.77 o 
   3  -1  11      170.09      192.81     17.68 o 
   4  -1  11        5.48       18.72     14.42 o 
   5  -1  11      107.15       96.46     23.11 o 
  -6   0  11       77.30       85.36     23.19 o 
  -5   0  11      541.05      628.29     40.63 o 
  -4   0  11       10.62        0.17      6.52 o 
  -3   0  11      262.14      289.42     25.99 o 
  -2   0  11       11.17       -6.72      7.23 o 
  -1   0  11      859.47      926.21     40.01 o 
   0   0  11       28.99       14.50     11.22 o 
   1   0  11     1077.17     1191.62     35.10 o 
   2   0  11        2.16        0.51      6.77 o 
   3   0  11        2.48       10.92      8.71 o 
   4   0  11       68.84       74.38     19.39 o 
  -6   1  11       20.32       12.32     16.16 o 
  -5   1  11      327.24      384.21     22.50 o 
  -4   1  11      290.79      340.78     19.77 o 
  -3   1  11      145.66      140.60     13.33 o 
  -2   1  11       36.22       31.17     12.92 o 
  -1   1  11       72.86       37.25     14.18 o 
   0   1  11       79.40       87.89     19.08 o 
   1   1  11        0.40       -0.08     12.96 o 
   2   1  11      214.62      209.94     18.91 o 
   3   1  11       91.15       98.74     36.34 o 
   4   1  11       71.45      100.73     26.82 o 
  -6   2  11      188.24      186.05     28.32 o 
  -5   2  11       43.32       24.92     15.84 o 
  -4   2  11       50.01       43.60     19.87 o 
  -3   2  11        4.35       -0.89      6.26 o 
  -2   2  11      688.32      664.53     23.55 o 
  -1   2  11       12.84       26.70     14.58 o 
   0   2  11      181.36      128.69     24.53 o 
   1   2  11       15.24       37.29     15.80 o 
   2   2  11       82.34      110.21     24.45 o 
   3   2  11        9.19       -8.73     14.26 o 
  -6   3  11       11.52       16.67     16.87 o 
  -5   3  11       31.32       35.39     16.87 o 
  -4   3  11      205.01      162.82     15.70 o 
  -3   3  11        1.33       -1.54      6.24 o 
  -2   3  11       41.19       44.61     10.94 o 
  -1   3  11       13.39       12.01     12.21 o 
   0   3  11       21.22       66.48     19.63 o 
   1   3  11       33.89        7.23     14.58 o 
   2   3  11       77.81       66.36     22.48 o 
  -6   4  11       93.30      105.94     24.53 o 
  -5   4  11        1.81        5.89     13.23 o 
  -4   4  11       55.23       36.73     10.39 o 
  -3   4  11      107.32      126.04     17.64 o 
  -2   4  11        2.06       15.17     14.10 o 
  -1   4  11       27.83       41.32     18.29 o 
   0   4  11        3.78       -6.12     13.31 o 
   1   4  11       63.10       63.28     22.95 o 
  -5   5  11       33.17       35.35     16.16 o 
  -4   5  11       22.01       12.42      9.48 o 
  -3   5  11       13.86       10.32     14.14 o 
  -2   5  11        3.83        8.41     15.64 o 
  -1   5  11       43.50       29.19     18.37 o 
   0   5  11        0.44      -20.62     13.75 o 
   0  -8  12      101.58       69.80     23.46 o 
   1  -8  12       18.42       20.26     15.56 o 
   2  -8  12       15.37        3.79     12.13 o 
   3  -8  12      149.54      155.63     27.14 o 
   4  -8  12       21.58        6.24     16.39 o 
  -2  -7  12       41.30       67.74     20.86 o 
  -1  -7  12       75.78      105.74     23.31 o 
   0  -7  12       36.80       24.73     15.05 o 
   1  -7  12      244.83      270.14     30.53 o 
   2  -7  12      126.86      135.58     16.98 o 
   3  -7  12        4.13       10.55     12.80 o 
   4  -7  12       28.83       38.12     19.32 o 
   5  -7  12       56.41       63.67     22.12 o 
  -3  -6  12        5.54       31.72     16.43 o 
  -2  -6  12       62.43       19.20     13.55 o 
  -1  -6  12       91.89       45.35     17.38 o 
   0  -6  12       16.41        2.05      9.68 o 
   1  -6  12       19.49       27.30      9.54 o 
   2  -6  12      539.63      686.84     28.47 o 
   3  -6  12       53.81       55.58     16.00 o 
   4  -6  12       16.39        5.45     13.07 o 
   5  -6  12       25.12       23.23     16.51 o 
  -4  -5  12       81.27       82.16     23.86 o 
  -3  -5  12      113.56       90.50     20.22 o 
  -2  -5  12      300.76      298.98     32.23 o 
  -1  -5  12       40.68        9.16     10.55 o 
   0  -5  12       37.29       48.21     10.68 o 
   1  -5  12      296.67      344.59     35.47 o 
   2  -5  12       44.63       55.40     11.38 o 
   3  -5  12       22.65       13.88      8.37 o 
   4  -5  12      186.10      237.63     31.44 o 
   5  -5  12       21.33       13.83     15.72 o 
  -4  -4  12      113.18       97.49     21.96 o 
  -3  -4  12        1.64        0.67      9.52 o 
  -2  -4  12       56.78       74.18     18.13 o 
  -1  -4  12       60.27       61.80     10.82 o 
   0  -4  12      517.65      549.01     23.78 o 
   1  -4  12       88.46       87.95     12.36 o 
   2  -4  12        6.32        0.62      6.31 o 
   3  -4  12        7.66       13.16      7.88 o 
   4  -4  12       11.06       13.98     13.35 o 
   5  -4  12       96.13      113.25     25.56 o 
  -5  -3  12        6.04        4.15     14.50 o 
  -4  -3  12        9.40       10.23     12.80 o 
  -3  -3  12      392.17      353.53     31.92 o 
  -2  -3  12        3.16        0.59      9.24 o 
  -1  -3  12       12.37       -0.62      5.80 o 
   0  -3  12       55.93       63.14     18.74 o 
   1  -3  12      177.61      174.01     15.29 o 
   2  -3  12      216.16      225.96     17.23 o 
   3  -3  12      255.11      235.97     18.42 o 
   4  -3  12       18.42       26.35     15.68 o 
   5  -3  12        4.54       -0.87     14.42 o 
  -5  -2  12      122.08      212.63     29.98 o 
  -4  -2  12       90.05       55.50     16.71 o 
  -3  -2  12       90.40      107.09     20.38 o 
  -2  -2  12      132.24      176.41     23.07 o 
  -1  -2  12     1526.23     1472.22     52.73 o 
   0  -2  12      226.40      207.34     16.31 o 
   1  -2  12      209.97      171.17     20.64 o 
   2  -2  12        0.57       -2.97      5.79 o 
   3  -2  12       35.41       19.73      8.47 o 
   4  -2  12       18.85       35.27     15.33 o 
   5  -2  12        0.20       12.05     13.63 o 
  -5  -1  12        8.21       25.68     14.58 o 
  -4  -1  12      136.21      173.68     24.85 o 
  -3  -1  12       58.43       42.11     14.73 o 
  -2  -1  12       15.98        8.18      9.76 o 
  -1  -1  12        7.21        9.24      9.09 o 
   0  -1  12      713.94      803.89     28.57 o 
   1  -1  12       92.17       76.81     17.00 o 
   2  -1  12       82.19       85.66     12.92 o 
   3  -1  12        1.72       10.19     16.85 o 
   4  -1  12       49.58       50.64     19.08 o 
   5  -1  12        1.40        8.22     15.41 o 
  -5   0  12       21.91       27.29     15.64 o 
  -4   0  12      395.85      426.72     34.01 o 
  -3   0  12       22.79       16.71     11.22 o 
  -2   0  12      546.96      563.36     34.21 o 
  -1   0  12      208.18      182.49     22.63 o 
   0   0  12       34.82       49.34     15.09 o 
   1   0  12       15.55       10.81      8.05 o 
   2   0  12      175.53      153.19     45.21 o 
   3   0  12        1.75        4.37      8.76 o 
   4   0  12        4.43       26.23     15.72 o 
  -5   1  12       17.31       17.46     14.30 o 
  -4   1  12      420.56      476.22     32.27 o 
  -3   1  12       64.44       68.97     17.93 o 
  -2   1  12        0.91       -4.07      9.24 o 
  -1   1  12      262.30      301.11     29.43 o 
   0   1  12        0.36       11.02     13.98 o 
   1   1  12      128.39       67.35     19.16 o 
   2   1  12       12.81       30.14     16.67 o 
   3   1  12       78.33       72.36     15.06 o 
  -6   2  12       92.76      110.21     25.32 o 
  -5   2  12      266.95      323.94     32.47 o 
  -4   2  12       72.08       54.82     11.91 o 
  -3   2  12      295.34      309.33     28.12 o 
  -2   2  12       25.07       36.74     14.54 o 
  -1   2  12      258.48      260.86     29.35 o 
   0   2  12       15.92        1.62     14.73 o 
   1   2  12      212.42      181.62     29.03 o 
   2   2  12       11.64       17.26     16.39 o 
   3   2  12       16.24       17.30     18.76 o 
  -6   3  12       15.46        6.68     17.10 o 
  -5   3  12      173.29      162.27     26.03 o 
  -4   3  12      172.58      206.10     17.65 o 
  -3   3  12       38.49       65.66     12.34 o 
  -2   3  12       11.64        1.50     12.13 o 
  -1   3  12       11.07       18.09     13.63 o 
   0   3  12       71.48       44.64     19.75 o 
   1   3  12        3.88        9.05     17.14 o 
   2   3  12       33.11       61.15     23.90 o 
  -5   4  12        4.46       -5.45     14.22 o 
  -4   4  12       69.68       56.18     12.68 o 
  -3   4  12       35.69       55.52     12.15 o 
  -2   4  12      176.14      180.40     29.31 o 
  -1   4  12       15.74        5.73     15.84 o 
   0   4  12       80.76       64.35     23.34 o 
   1   4  12        3.76      -18.09     14.85 o 
  -4   5  12       10.93        9.01     10.80 o 
  -3   5  12       25.63       10.05     11.26 o 
  -2   5  12       21.60       32.35     20.78 o 
  -1   5  12       50.94       60.24     22.79 o 
   1  -8  13       11.91        6.48     12.36 o 
   2  -8  13       68.81       57.87     21.29 o 
   3  -8  13       15.06       20.11     17.46 o 
  -1  -7  13       10.15        2.96     14.30 o 
   0  -7  13        1.18       15.96     13.15 o 
   1  -7  13      337.17      294.40     33.02 o 
   2  -7  13      124.69       76.47     14.32 o 
   3  -7  13        7.64       12.96     14.34 o 
   4  -7  13       16.06        2.53     14.85 o 
  -2  -6  13        0.24       -6.04      9.76 o 
  -1  -6  13      329.65      352.86     35.47 o 
   0  -6  13       12.96       11.14     12.44 o 
   1  -6  13      101.87      140.97     24.87 o 
   2  -6  13        1.74       -2.25      8.47 o 
   3  -6  13      179.99      164.59     18.16 o 
   4  -6  13        1.13        9.60     14.18 o 
   5  -6  13       73.01       90.34     25.75 o 
  -3  -5  13      143.41      148.09     26.98 o 
  -2  -5  13        0.27       -9.09      9.12 o 
  -1  -5  13      145.33      187.51     26.86 o 
   0  -5  13      301.38      299.88     20.63 o 
   1  -5  13      284.77      294.75     20.69 o 
   2  -5  13       51.46       58.36     19.30 o 
   3  -5  13        0.37        0.12      7.60 o 
   4  -5  13      161.58      165.78     28.32 o 
   5  -5  13        6.91       21.73     16.63 o 
  -4  -4  13       66.14       83.03     24.41 o 
  -3  -4  13        6.21        4.50     13.04 o 
  -2  -4  13      239.27      227.17     28.48 o 
  -1  -4  13       88.17      103.73     22.83 o 
   0  -4  13        9.74        8.01      7.14 o 
   1  -4  13        0.18       -2.68      6.18 o 
   2  -4  13      621.57      628.09     27.06 o 
   3  -4  13       86.99      105.57     18.07 o 
   4  -4  13       63.61       42.46     17.54 o 
   5  -4  13       15.74       14.26     16.87 o 
  -5  -3  13       25.87       63.04     22.32 o 
  -4  -3  13       45.34       27.45     15.33 o 
  -3  -3  13      130.16      171.43     25.79 o 
  -2  -3  13      711.13      703.19     41.24 o 
  -1  -3  13        2.12        2.29      9.56 o 
   0  -3  13       14.18        2.26      6.69 o 
   1  -3  13      191.33      218.04     21.03 o 
   2  -3  13       58.58       85.97     12.99 o 
   3  -3  13        0.35        1.00      7.78 o 
   4  -3  13       36.30       38.43     16.43 o 
   5  -3  13       16.05       17.18     18.37 o 
  -5  -2  13        4.19        5.73     15.52 o 
  -4  -2  13       10.49       57.91     17.70 o 
  -3  -2  13        6.34       -0.55     10.94 o 
  -2  -2  13      179.92      178.70     24.61 o 
  -1  -2  13       58.65       53.40     15.21 o 
   0  -2  13      192.40      192.98     24.08 o 
   1  -2  13      151.05      149.80     15.79 o 
   2  -2  13        0.68       -3.90      6.73 o 
   3  -2  13        6.71        5.30      8.57 o 
   4  -2  13        3.46       27.06     16.20 o 
  -5  -1  13       61.37      101.12     21.96 o 
  -4  -1  13       86.68       93.97     20.94 o 
  -3  -1  13      194.72      272.24     29.98 o 
  -2  -1  13      245.43      201.77     24.61 o 
  -1  -1  13        5.84        9.91      9.99 o 
   0  -1  13      459.23      534.68     35.31 o 
   1  -1  13       96.54       95.37     13.61 o 
   2  -1  13      349.27      295.21     21.29 o 
   3  -1  13       44.81       63.20     13.90 o 
   4  -1  13       45.05       36.74     17.30 o 
  -5   0  13      124.96      146.47     24.77 o 
  -4   0  13        0.89        6.75     12.05 o 
  -3   0  13      102.46       79.87     17.42 o 
  -2   0  13       14.08       29.51     11.73 o 
  -1   0  13      512.75      545.38     35.00 o 
   0   0  13       28.12       11.38     12.01 o 
   1   0  13       42.84       25.56      9.59 o 
   2   0  13        0.41        8.76      8.86 o 
   3   0  13        2.91        0.84      9.29 o 
   4   0  13        7.00        7.98     16.79 o 
  -5   1  13        7.94       -1.58     12.40 o 
  -4   1  13       51.23       67.19     17.50 o 
  -3   1  13        0.26       -9.76      8.93 o 
  -2   1  13        7.14       10.03     10.67 o 
  -1   1  13       36.75       45.31     15.64 o 
   0   1  13       89.94       21.69     13.39 o 
   1   1  13       94.44       40.57     18.45 o 
   2   1  13      126.62      144.14     26.90 o 
   3   1  13       10.68       16.16     18.64 o 
  -4   2  13      131.06      132.84     22.99 o 
  -3   2  13        5.12        9.76     12.05 o 
  -2   2  13      407.10      544.51     37.49 o 
  -1   2  13      147.61      102.66     22.71 o 
   0   2  13       18.49       16.27     15.13 o 
   1   2  13        5.22        5.29     14.81 o 
   2   2  13       82.86       91.09     26.15 o 
  -4   3  13      171.53      178.94     25.04 o 
  -3   3  13       31.95       38.63     16.71 o 
  -2   3  13        1.41        3.44     13.07 o 
  -1   3  13       77.83       56.53     19.47 o 
   0   3  13        2.40        2.61     14.69 o 
   1   3  13       50.57       84.81     25.24 o 
  -4   4  13        3.27        8.30     12.64 o 
  -3   4  13      168.39      185.89     28.40 o 
  -2   4  13        1.10       10.07     16.79 o 
  -1   4  13       23.87       14.77     18.49 o 
  -1  -7  14        1.09       -1.07     12.60 o 
   0  -7  14       14.33       26.82     16.71 o 
   1  -7  14       22.67       57.51     20.15 o 
   2  -7  14      118.59      134.71     51.45 o 
   3  -7  14       48.91       23.27     16.43 o 
  -2  -6  14       24.61       40.25     17.66 o 
  -1  -6  14        9.63       -8.26     11.10 o 
   0  -6  14      184.77      155.83     25.48 o 
   1  -6  14       27.18       19.38     10.18 o 
   2  -6  14      274.17      317.80     23.41 o 
   3  -6  14       24.42       25.60     16.20 o 
   4  -6  14        0.24       -4.90     14.02 o 
  -3  -5  14        3.03       -7.07     12.64 o 
  -2  -5  14       69.89       94.60     23.74 o 
  -1  -5  14        2.28        6.28     12.60 o 
   0  -5  14       29.85       20.48      9.28 o 
   1  -5  14      314.48      323.83     22.18 o 
   2  -5  14       13.68       11.96      8.93 o 
   3  -5  14       68.75       52.35     13.28 o 
   4  -5  14        0.23       11.34     13.86 o 
  -4  -4  14       21.08       24.73     15.76 o 
  -3  -4  14       72.92       64.27     21.13 o 
  -2  -4  14        2.71        4.15     11.57 o 
  -1  -4  14      482.72      467.09     38.00 o 
   0  -4  14        9.60        7.50      8.15 o 
   1  -4  14      156.28      180.00     17.77 o 
   2  -4  14       13.97        7.36     12.64 o 
   3  -4  14      133.54      152.66     17.50 o 
   4  -4  14        0.28        5.81     13.94 o 
  -4  -3  14       93.02       91.05     22.87 o 
  -3  -3  14      278.35      293.84     32.55 o 
  -2  -3  14       37.63       32.11     14.06 o 
  -1  -3  14      179.32      203.78     27.45 o 
   0  -3  14      222.26      232.00     44.10 o 
   1  -3  14      138.35      125.67     15.29 o 
   2  -3  14       97.97       86.52     13.95 o 
   3  -3  14        0.60        1.38      9.05 o 
   4  -3  14       86.00       78.76     22.08 o 
  -5  -2  14       43.55       40.49     18.57 o 
  -4  -2  14       40.95       92.23     22.28 o 
  -3  -2  14        0.53       -4.03     10.03 o 
  -2  -2  14      423.79      503.95     35.91 o 
  -1  -2  14       29.50       23.54     12.68 o 
   0  -2  14       17.18        8.67      8.49 o 
   1  -2  14        2.45        4.25     12.46 o 
   2  -2  14      361.21      415.16     25.00 o 
   3  -2  14       28.40       21.38     10.78 o 
   4  -2  14       56.50       44.64     19.12 o 
  -5  -1  14       12.13        8.61     14.30 o 
  -4  -1  14      184.56      144.10     24.65 o 
  -3  -1  14       20.16       21.37     14.18 o 
  -2  -1  14      209.92      240.56     27.97 o 
  -1  -1  14       42.70       43.92     15.25 o 
   0  -1  14      214.52      174.59     25.60 o 
   1  -1  14       99.56      125.98     16.52 o 
   2  -1  14       18.28       16.88      9.17 o 
   3  -1  14        1.25        5.26      9.93 o 
  -5   0  14       40.13       93.97     23.15 o 
  -4   0  14       40.57       43.73     17.70 o 
  -3   0  14       28.19       38.63     14.81 o 
  -2   0  14       10.44       12.32     11.81 o 
  -1   0  14        1.61        6.12     10.51 o 
   0   0  14      116.03      113.01     21.80 o 
   1   0  14      229.09      219.58     29.07 o 
   2   0  14        3.25        0.09      9.28 o 
   3   0  14        0.35       -2.23     10.54 o 
  -5   1  14       27.82       24.37     16.31 o 
  -4   1  14       10.22        9.88     12.96 o 
  -3   1  14      165.90      140.35     23.94 o 
  -2   1  14       14.19       24.02     13.43 o 
  -1   1  14       11.53       14.81     11.46 o 
   0   1  14       50.11       34.48     16.27 o 
   1   1  14        1.99       11.93     14.26 o 
   2   1  14       19.29       -7.58     13.94 o 
  -4   2  14        0.59        0.47     12.84 o 
  -3   2  14       58.71       29.82     14.26 o 
  -2   2  14       14.19       40.88     16.55 o 
   0   2  14        6.13        5.41     14.77 o 
   1   2  14        6.91       15.68     17.18 o 
  -4   3  14       68.70       62.49     18.96 o 
  -3   3  14        0.15       -5.17     12.28 o 
  -2   3  14        0.44       27.29     13.47 o 
  -1   3  14       23.48       21.05     16.51 o 
   0   3  14       23.57       25.24     19.59 o 
   1  -7  15      236.25      259.72     33.61 o 
   2  -7  15        9.01       22.29     11.60 o 
  -1  -6  15       63.42       65.25     19.24 o 
   0  -6  15       40.07       34.25     16.12 o 
   1  -6  15       13.21       21.05     10.91 o 
   2  -6  15        0.16        1.48      9.14 o 
   3  -6  15      107.36       82.32     24.33 o 
  -2  -5  15       24.93       23.31     15.01 o 
  -1  -5  15        5.47       16.31     13.86 o 
   0  -5  15       82.55      113.78     16.00 o 
   1  -5  15        1.32        8.52      8.80 o 
   2  -5  15       55.10       83.63     15.50 o 
   3  -5  15       13.30        9.48     15.48 o 
   4  -5  15      117.66      115.03     27.18 o 
  -3  -4  15       12.07       17.81     14.10 o 
  -2  -4  15       69.54       81.25     22.40 o 
  -1  -4  15        7.76        2.80     13.19 o 
   0  -4  15      102.79       86.28     16.49 o 
   1  -4  15       24.72       19.59     10.07 o 
   2  -4  15      359.98      397.24     34.03 o 
   3  -4  15       12.07       14.84     10.47 o 
   4  -4  15        9.17       -0.20     14.54 o 
  -4  -3  15        0.76       -6.28     13.35 o 
  -3  -3  15       23.09       20.82     14.89 o 
  -2  -3  15      201.18      245.02     31.56 o 
  -1  -3  15        3.84       -5.45     11.38 o 
   0  -3  15        4.88       -1.40      7.13 o 
   1  -3  15      226.91      235.49     20.33 o 
   2  -3  15       11.65       15.58      9.52 o 
   3  -3  15       76.12       67.26     15.08 o 
  -4  -2  15        0.56        2.88     12.76 o 
  -3  -2  15       27.26       11.77     12.48 o 
  -2  -2  15        0.72       -1.94     11.18 o 
  -1  -2  15      531.04      516.75     36.81 o 
   0  -2  15        0.83        1.66      7.71 o 
   1  -2  15      157.01      151.57     17.94 o 
   2  -2  15        0.18       -5.09      9.60 o 
   3  -2  15       23.31       22.48     11.19 o 
  -4  -1  15        6.70       -6.32     12.09 o 
  -3  -1  15      116.33      132.45     25.12 o 
  -2  -1  15        7.35       -6.44      9.09 o 
  -1  -1  15      155.42      149.55     25.12 o 
   0  -1  15      423.99      552.73     39.42 o 
   1  -1  15       29.63       51.02     13.11 o 
   2  -1  15        8.51       13.40      9.55 o 
   3  -1  15        0.29        7.01     12.32 o 
  -4   0  15       53.55       53.21     18.80 o 
  -3   0  15        0.58       -1.26     12.36 o 
  -2   0  15      256.10      274.96     31.28 o 
  -1   0  15        0.26        7.51     11.22 o 
   0   0  15       22.05       18.13     14.10 o 
   1   0  15       25.09       35.39     16.87 o 
   2   0  15      165.95      165.94     28.36 o 
  -4   1  15       78.66      108.39     23.62 o 
  -3   1  15       52.50       45.62     17.26 o 
  -2   1  15      224.45      215.71     28.72 o 
  -1   1  15       18.94       53.80     18.17 o 
   0   1  15        4.35       19.59     15.33 o 
   1   1  15       40.42       45.70     20.82 o 
  -4   2  15        5.99       22.87     16.63 o 
  -3   2  15       35.59        9.09     13.39 o 
  -2   2  15        0.73        8.22     13.51 o 
  -1   2  15        0.29       -7.03     12.56 o 
   0   2  15       52.41       30.45     18.13 o 
   0  -6  16       37.58       30.38     16.91 o 
   1  -6  16       12.47       13.82     10.54 o 
   2  -6  16        1.01       -2.67      9.34 o 
  -1  -5  16       40.21       78.53     23.34 o 
   0  -5  16       40.66       34.31     12.42 o 
   1  -5  16      197.81      249.11     22.57 o 
   2  -5  16        0.36        1.01      9.71 o 
   3  -5  16       91.69       85.56     24.73 o 
  -2  -4  16       29.05       15.41     14.77 o 
  -1  -4  16       54.76       70.35     21.33 o 
   0  -4  16       16.23       29.61     11.73 o 
   1  -4  16       11.93       12.39      9.37 o 
   2  -4  16       19.44       21.64     11.17 o 
   3  -4  16       31.81       28.69     12.33 o 
  -3  -3  16      112.51      108.74     25.87 o 
  -2  -3  16      103.12       97.13     23.50 o 
  -1  -3  16        5.41       -1.42     12.40 o 
   0  -3  16       45.66       64.71     22.24 o 
   1  -3  16        3.22        7.24      7.95 o 
   2  -3  16       70.09       94.76     15.82 o 
   3  -3  16       11.41       13.60     11.34 o 
  -3  -2  16       99.74      101.67     23.98 o 
  -2  -2  16       56.95       50.60     18.72 o 
  -1  -2  16       63.59       65.81     20.03 o 
   0  -2  16      117.44      127.39     24.85 o 
   1  -2  16       25.93       16.11     10.41 o 
   2  -2  16       85.88      100.95     17.37 o 
  -4  -1  16       36.65       38.28     18.45 o 
  -3  -1  16        3.30        8.18     14.42 o 
  -2  -1  16       10.35        9.64     12.05 o 
  -1  -1  16        2.68       -3.91     13.63 o 
   0  -1  16        4.61       -4.15     14.34 o 
   1  -1  16      105.55       85.48     24.21 o 
   2  -1  16        3.56       -1.96      9.53 o 
  -3   0  16       29.38       29.98     15.80 o 
  -2   0  16        4.96       15.37     14.65 o 
  -1   0  16      199.15      192.92     29.15 o 
   0   0  16        4.23        0.00     13.00 o 
   1   0  16      122.83      127.35     27.06 o 
  -3   1  16      113.37      121.86     25.44 o 
  -2   1  16        1.16        3.04     13.47 o 
  -1   1  16        9.88       26.86     15.48 o 
   0   1  16       79.94      120.91     27.41 o 
   0  -5  17       40.87       31.56     13.28 o 
   1  -5  17       19.12       13.12     11.35 o 
  -1  -4  17        0.35       -5.49     13.83 o 
   0  -4  17        0.97        1.95     10.26 o 
   1  -4  17       28.29       18.47     10.96 o 
  -2  -3  17       13.12       12.48     16.23 o 
  -1  -3  17       19.26        8.69     16.43 o 
   0  -3  17       49.60       31.44     18.25 o 
   1  -3  17      172.52      213.38     21.97 o 
  -2  -2  17       13.61       -6.36     12.28 o 
  -1  -2  17      119.12      115.50     26.58 o 
   0  -2  17       37.26       50.36     19.43 o 
   1  -2  17        4.01       -0.35     11.38 o 
  -2  -1  17        8.05       24.02     14.65 o 
  -1  -1  17        1.29       -2.84     12.21 o 
   0  -1  17      119.96      135.49     28.48 o 
  -2   0  17       59.28       73.31     20.74 o 
  -1   0  17        6.71        7.19     14.58 o 
                                                 
